# Supplementary material for: Genetic Diversity within Snap Beans and Their Relation to Dry Beans
Source: Genes (Basel). 2018 Nov 28;9(12):587. doi: 10.3390/genes9120587 (PMC6315957; doi:10.3390/genes9120587)
Supplement: Supplementary file 1 [file genes-09-00587-s001.zip]

Archive with 4 entries (4 files):
- genes-379875-Supplementary figures.docx
- Table S1 Passport data snap bean lines final.xlsx
- Table S2 K 2 Structure Analysis final.xlsx
- Table S3 K 8 Structure Analysis final.xlsx
