# Supplementary material for: Genetic Diversity within Snap Beans and Their Relation to Dry Beans
Source: Genes (Basel). 2018 Nov 28;9(12):587. doi: 10.3390/genes9120587 (PMC6315957; doi:10.3390/genes9120587)
Supplement: Supplementary file 1 [file genes-09-00587-s001.zip › Table S1 Passport data snap bean lines final.xlsx]

## Sheet: Sheet1
Table S1 . Passport information on 295 genotypes utilized in this study of snap bean genetic diversity. Data are a combination of field notes, Plant Variety Protection applications, and ASHS Cultivar Descriptions for North America (http://cucurbitbreeding.com/todd-wehner/publications/vegetable-cultivar-descriptions-for-north-america/; verified 10/08/18). Accessions are listed in the order in whic…
Accession #	Label	Complete correct name	Pod traits	Plant habit	Source	PI #	Origin	Type	Sieve Class	Similar	PVP#	Release date	Notes
1	91-1009	91-1009	snap	pole	Michael Dickson's 1991 collection in China	NA	PRC	flat wax pole			NA	NA
2	91-1028	91-1028	snap	pole	Michael Dickson's 1991 collection in China	NA	PRC	green snap pole			NA	NA
3	91-1033B	91-1033B	snap	pole	Michael Dickson's 1991 collection in China	NA	PRC	flat short podded pole			NA	NA
4	91-1073	91-1073	snap	pole	Michael Dickson's 1991 collection in China	NA	PRC	curved green snap pole			NA	NA
5	91-1096	91-1096	snap	pole	Michael Dickson's 1991 collection in China	NA	PRC	green snap pole			NA	NA
6	91-1098	91-1098	semi-snap	pole	Michael Dickson's 1991 collection in China	NA	PRC	green string pole			NA	NA
7	91-1104	91-1104	snap	pole	Michael Dickson's 1991 collection in China	NA	PRC	green string pole			NA	NA
8	91-1145	91-1145	snap	pole	Michael Dickson's 1991 collection in China	NA	PRC	dry (?) pole			NA	NA
9	91-1215	91-1215	semi-snap	bush	Michael Dickson's 1991 collection in China	NA	PRC	dry (?) bush			NA	NA
10	91-1285	91-1285	snap	pole	Michael Dickson's 1991 collection in China	NA	PRC	green snap pole			NA	NA
11	91-1309	91-1309	semi-snap	bush	Michael Dickson's 1991 collection in China	NA	PRC	green snap bush			NA	NA
12	91-1443	91-1443	snap	pole	Michael Dickson's 1991 collection in China	NA	PRC	green flat pole			NA	NA
13	91-1542	91-1542	snap	pole	Michael Dickson's 1991 collection in China	NA	PRC	green flat pole			NA	NA
14	91-1555	91-1555	snap	pole	Michael Dickson's 1991 collection in China	NA	PRC	green flat pole			NA	NA
15	91-1574	91-1574	snap	pole	Michael Dickson's 1991 collection in China	NA	PRC	green flat pole			NA	NA
16	91-1613	91-1613	snap	pole	Michael Dickson's 1991 collection in China	NA	PRC	green string pole			NA	NA
17	91-1643	91-1643	snap	pole	Michael Dickson's 1991 collection in China	NA	PRC	green flat pole			NA	NA
18	91-1664	91-1664	snap	pole	Michael Dickson's 1991 collection in China	NA	PRC	wax flat pole			NA	NA
19	91-1672	91-1672	snap	pole	Michael Dickson's 1991 collection in China	NA	PRC	green snap pole			NA	NA
20	91-1728	91-1728	snap	pole	Michael Dickson's 1991 collection in China	NA	PRC	green flat pole			NA	NA
21	91-1738	91-1738	semi-snap	pole	Michael Dickson's 1991 collection in China	NA	PRC	green flat stringy pole			NA	NA
22	91-1748	91-1748	snap	pole	Michael Dickson's 1991 collection in China	NA	PRC	green flat stringy pole			NA	NA
23	91-1750	91-1750	snap	pole	Michael Dickson's 1991 collection in China	NA	PRC	green flat stringy pole			NA	NA
24	91-1755	91-1755	snap	pole	Michael Dickson's 1991 collection in China	NA	PRC	green snap pole			NA	NA
25	91-1759	91-1759	snap	pole	Michael Dickson's 1991 collection in China	NA	PRC	green flat stringy pole			NA	NA
26	91-1768	91-1768	snap	pole	Michael Dickson's 1991 collection in China	NA	PRC	purple flat stringy pole			NA	NA
27	91-1772	91-1772	snap	pole	Michael Dickson's 1991 collection in China	NA	PRC	dry (?) pole			NA	NA
28	91-1892	91-1892	snap	pole	Michael Dickson's 1991 collection in China	NA	PRC	green string pole			NA	NA
29	91-1940	91-1940	snap	pole	Michael Dickson's 1991 collection in China	NA	PRC	green snap pole			NA	NA
30	91-1976	91-1976	snap	pole	Michael Dickson's 1991 collection in China	NA	PRC	green snap pole			NA	NA
31	91-1989	91-1989	snap	pole	Michael Dickson's 1991 collection in China	NA	PRC	green string pole			NA	NA
32	91-2094	91-2094	snap	pole	Michael Dickson's 1991 collection in China	NA	PRC	green snap pole			NA	NA
33	91-2095	91-2095	snap	pole	Michael Dickson's 1991 collection in China	NA	PRC	dry (?) pole			NA	NA
34	91-2096	91-2096	snap	pole	Michael Dickson's 1991 collection in China	NA	PRC	green string pole			NA	NA
35	91-2097	91-2097	snap	pole	Michael Dickson's 1991 collection in China	NA	PRC	green snap pole			NA	NA
36	91-2099	91-2099	snap	pole	Michael Dickson's 1991 collection in China	NA	PRC	green string pole			NA	NA
37	91-2100	91-2100	snap	pole	Michael Dickson's 1991 collection in China	NA	PRC	green flat stringy pole			NA	NA
38	91-2101	91-2101	snap	pole	Michael Dickson's 1991 collection in China	NA	PRC	green flat stringy pole			NA	NA
39	91-2102	91-2102	snap	pole	Michael Dickson's 1991 collection in China	NA	PRC	green flat pole			NA	NA
40	91-3008	91-3008	snap	pole	Michael Dickson's 1991 collection in China	NA	PRC	green string pole			NA	NA
41	91-3013	91-3013	snap	pole	Michael Dickson's 1991 collection in China	NA	PRC	dry (?) pole			NA	NA
42	91-3110	91-3110	snap	pole	Michael Dickson's 1991 collection in China	NA	PRC	green flat pole			NA	NA
43	91-3225	91-3225	snap	pole	Michael Dickson's 1991 collection in China	NA	PRC	pole			NA	NA
44	91-3346	91-3346	snap	pole	Michael Dickson's 1991 collection in China	NA	PRC	green string pole			NA	NA
45	91-3389	91-3389	snap	pole	Michael Dickson's 1991 collection in China	NA	PRC	green string pole			NA	NA
46	91-3405	91-3405	snap	pole	Michael Dickson's 1991 collection in China	NA	PRC	green snap pole			NA	NA
47	91-3436	91-3436	snap	pole	Michael Dickson's 1991 collection in China	NA	PRC	green string pole			NA	NA
48	91-3588	91-3588	snap	pole	Michael Dickson's 1991 collection in China	NA	PRC	green flat pole			NA	NA
49	91-3594	91-3594	snap	pole	Michael Dickson's 1991 collection in China	NA	PRC	green flat pole			NA	NA
50	91-3709	91-3709	snap	pole	Michael Dickson's 1991 collection in China	NA	PRC	green flat stringy pole			NA	NA
51	91-3857	91-3857	snap	pole	Michael Dickson's 1991 collection in China	NA	PRC	green string pole			NA	NA
52	91-3915	91-3915	snap	pole	Michael Dickson's 1991 collection in China	NA	PRC	green snap pole			NA	NA
53	91-3918	91-3918	snap	pole	Michael Dickson's 1991 collection in China	NA	PRC	dry (?) pole			NA	NA
54	91-3921	91-3921	snap	pole	Michael Dickson's 1991 collection in China	NA	PRC	green snap pole			NA	NA
55	91-3982	91-3982	snap	pole	Michael Dickson's 1991 collection in China	NA	PRC	green flat stringy pole			NA	NA
56	Acclaim	Acclaim	snap	bush	BeanCAP snap bean diversity panel	PI 642143	Seminis Vegetable Seeds, Inc. (Asgrow)	processing	5	Eagle	8900151	1988
57	Angers	Angers	snap	bush	BeanCAP snap bean diversity panel		Seminis Vegetable Seeds, Inc.		2		NA
58	Astun	Astun	Romano	bush	BeanCAP snap bean diversity panel	PI 632998	Syngenta Seeds, Inc.	romano		Roma II	200300178	2003
59	Aunt_Ada	Aunt Ada's Italian Pole Snap	snap/shell	pole	Turtle Tree Seed		Italian Heirloom
60	Aunt_Hattie	Aunt Hattie	wax snap	pole	Heirloom bean of the family of Harvey Bruxvoort of MN
61	Balsas	Balsas	snap	bush	BeanCAP snap bean diversity panel		Syngenta Seeds, Inc.				NA
62	Banga	Banga	snap	bush	BeanCAP snap bean diversity panel		Seminis Vegetable Seeds, Inc.	proccessing (whole)	2-3	Masai	200800017	2008
63	BBL156	BBL156	snap	bush	BeanCAP snap bean diversity panel	PI 550403	Syngenta Seeds, Inc. (Rogers)	processing	4-5	OR BBL	8800110	1988
64	BBL274	BBL274	snap	bush	BeanCAP snap bean diversity panel	PI 549837	Seminis Vegetable Seeds, Inc. (Asgrow)	processing	6	BBL	NA	1964
65	Benchmark	Benchmark	snap	bush	BeanCAP snap bean diversity panel	PI 596570	Syngenta Seeds, Inc.	fresh market	4-5	Bronco	9700096	2001
66	Benton	Benton	snap	bush	BeanCAP snap bean diversity panel	PI 550043	Syngenta Seeds, Inc. (Rogers)	proccessing	4-5	Galagreen	8300048	1983
67	Black_Val.	Black Valentine	snap	bush	BeanCAP snap bean diversity panel		Peter Henderson & Co.	fresh market	4-5		NA	1897
68	Blauhilde	Blauhilde	purple snap	pole	Baker Creek Heirloom Seeds
69	Blue_Coco	Blue Coco Pole Snap Bean	purple snap	pole	Southern Exposure Seed Exchange
70	Blue_Peter	Blue Peter Pole	purple snap	pole	BeanCAP snap bean diversity panel						NA
71	Bogota	Bogota	Romano	bush	BeanCAP snap bean diversity panel		Seminis Vegetable Seeds, Inc.	romano	N/A		NA
72	Booster	Booster	snap	bush	BeanCAP snap bean diversity panel		Syngenta Seeds, Inc.		2		8900224	1989
73	Brio	Brio	snap	bush	BeanCAP snap bean diversity panel	PI 550421	Seminis Vegetable Seeds, Inc. (Asgrow)	proccessing	4	Bronco	8900163	1992
74	Brittle_Wax	Brittle Wax	wax snap	bush	BeanCAP snap bean diversity panel	PI 549541	Johnson & Stokes Co.	wax-heirloom	5	Kinghorn	NA	1900	Originally introdiced as Twentith Century Dwarf Wax
75	Bronco	Bronco	snap	bush	BeanCAP snap bean diversity panel	PI 550281	Seminis Vegetable Seeds, Inc. (Asgrow)	fresh market	4	Strike	8600095	1990
76	Cadillac	Cadillac	snap	bush	BeanCAP snap bean diversity panel	PI 635009	Seminis Vegetable Seeds, Inc.	dual	2-3	Masai	200400267	2007
77	Calgreen	Calgreen	romano	bush	BeanCAP snap bean diversity panel	PI 538772	Syngenta Seeds, Inc. (Rogers)	romano	NA	Green Genes	9000106	1990
78	Carlo	Carlo	snap	bush	BeanCAP snap bean diversity panel	PI 594389	Seminis Vegetable Seeds, Inc.	dual	3-4	Banquet	9600252	1993
79	Carson	Carson	wax snap	bush	BeanCAP snap bean diversity panel	PI 634346	Syngenta Seeds, Inc.	wax	4	Goldrush	200400034	2007
80	Castano	Castano	snap	bush	BeanCAP snap bean diversity panel	PI 612143	Syngenta Seeds, Inc. (Rogers)	dual	4-5	Labrador	200000048	2002
81	Catania	Catania	snap	bush	BeanCAP snap bean diversity panel		Seminis Vegetable Seeds, Inc.		2-3		NA
82	Celtic	Celtic	snap	bush	BeanCAP snap bean diversity panel	PI 564739	Syngenta Seeds, Inc. (Rogers)	proccessing (whole)	3	Dandy	9300069	1993
83	Charon	Charon	snap	bush	BeanCAP snap bean diversity panel	PI 618599	Syngenta Seeds, Inc.	fresh market	4-5	Bronco	200100146	2002
84	Cherokee	Cherokee Wax	wax snap	bush	BeanCAP snap bean diversity panel	PI 549543	Clemson	wax-heirloom	6	Black Valentine	NA	1947
85	Cherokee_Gr	Cherokee Greasy Pole Snap Bean	dry/shell	pole	Southern Exposure Seed Exchange		Cherokee heirloom, western North Carolina
86	Coloma	Coloma	snap	bush	BeanCAP snap bean diversity panel	PI 549954	Syngenta Seeds, Inc. (Rogers)	processing	5	Tempo	NA	1967
87	Contender	Contender	snap	bush	BeanCAP snap bean diversity panel	PI 549526	USDA-SE Veg. Breed. Lab.	heirloom fresh market	6+	St. Black Valentine	NA	1950
88	Corbette_Re	Corbette Refugee	snap	half runner	BeanCAP snap bean diversity panel	PI 549829	USDA	heirloom fresh market			NA
89	Cosse_Viol.	Cosse Violette	purple snap	pole	Amishland Heirloom Seeds
90	Cyclone	Cyclone	Romano	bush	BeanCAP snap bean diversity panel	PI 599321	Seminis Vegetable Seeds, Inc.	romano	NA	Magnum	9700327	2001
91	Dandy	Dandy	snap	bush	BeanCAP snap bean diversity panel	PI 550037	Syngenta Seeds, Inc. (Rogers)	proccessing (whole)	2-3	Cometa	8100033	1980
92	Deans_Purpl	Dean's Purple Pole Snap Bean	purple snap	pole	Southern Exposure Seed Exchange		Family heirloom from Tennessee
93	Derby	Derby	snap	bush	BeanCAP snap bean diversity panel	PI 550150	Harris Moran Seed Company (Ferry Morse)	processing	5-6	Hystyle, Eagle	8900039	1990
94	DoraI	DoraI	snap	bush	BeanCAP snap bean diversity panel	PI 628970	Syngenta Seeds, Inc.	processing (whole)	3-4	Dandy	200200048	2002
95	Dragon_Tong	Dragon Tongue	snap	pole	Baker Creek Heirloom Seeds
96	Dusky	Dusky	snap	bush	BeanCAP snap bean diversity panel	PI 632270	Syngenta Seeds, Inc.	fresh market	3-4	Bronco	200300040	2003
97	Dutch_Dble_	Dutch Double White	snap	bush	BeanCAP snap bean diversity panel	PI 598994	IVT	fresh market			NA
98	Eagle	Eagle	snap	bush	BeanCAP snap bean diversity panel	PI 549914	Seminis Vegetable Seeds, Inc. (Asgrow)	dual	5	Early Gallatin, Tenderette	7100041	1971
99	Ebro	Ebro	Romano	bush	BeanCAP snap bean diversity panel	PI 615080	Seminis Vegetable Seeds, Inc.	romano	N/A	Gina	200100036	2002
100	Embassy	Embassy	snap	bush	BeanCAP snap bean diversity panel	PI 639523	Syngenta Seeds, Inc.	processing	4-5	Labrador	200500259	2007
101	Envy	Envy	snap	bush	BeanCAP snap bean diversity panel	PI 561051	Harris Moran Seed Company (Ferry Morse)	processing	4-5	Aristocrop	9200140	1992
102	Espada	Espada	snap	bush	BeanCAP snap bean diversity panel		HM	processing (whole)	4	Labrador	9000056	1991
103	Esquire	Esquire	snap	bush	BeanCAP snap bean diversity panel	PI 619196	Syngenta	processing	4-5	BBL 156	200100215	2002
104	EZ_Pick	EZ Pick	snap	bush	BeanCAP snap bean diversity panel	PI 550255	Syngenta (Rogers, NPI AgService)	proccessing	4	BBL 290	8500080	1987
105	Ferrari	Ferrari	snap	bush	BeanCAP snap bean diversity panel	PI 586970	Bakker Brothers		3		9500119	1995
106	Festina	Festina	snap	bush	BeanCAP snap bean diversity panel	PI 606782	Seminis Vegetable Seeds, Inc.	dual	4	Brio	9900071	2001
107	Flavio	Flavio	snap	bush	BeanCAP snap bean diversity panel		Seminis Vegetable Seeds, Inc.		2-3		NA
108	Flavor_Swt.	Flavor Sweet	snap	bush	BeanCAP snap bean diversity panel		Harris Moran Seed Company		2-3		NA
109	Flo	Flo	snap	bush	BeanCAP snap bean diversity panel		Seminis Vegetable Seeds, Inc. (Asgrow)		4	Early Bird	8000123	1980
110	Fortex	Fortex	snap	pole	BeanCAP snap bean diversity panel			fresh market pole			NA
111	FR_266	FR 266	snap	bush	BeanCAP snap bean diversity panel		Seminis	proccessing	6		NA
112	Fury	Fury	snap	bush	BeanCAP snap bean diversity panel	PI 612597	Seminis Vegetable Seeds, Inc. (Asgrow)	proccessing	5	Hystyle, True Blue	200000130	2002
113	Gallatin_50	Gallatin 50	snap	bush	BeanCAP snap bean diversity panel	PI 549664	Syngenta Seeds, Inc. (Gallatin Valley)	proccessing	4-5	Tendercrop	NA	1950	Similar to Tendercrop, isogenic for cream colored seed
114	Galveston	Galveston	snap	bush	BeanCAP snap bean diversity panel	PI 656654	Syngenta Seeds, Inc.	proccessing	3-4	Caprice	200900237	2009
115	Gen_Corn	Genuine Cornfield	snap	pole	Southern Exposure Seed Exchange		Possibly pre-Columbian origin; cultivated by Iroquois						Synonyms: Scotia, Striped Creaseback
116	Gina	Gina	Romano	bush	BeanCAP snap bean diversity panel	PI 549915	Seminis Vegetable Seeds, Inc. (Asgrow)	romano	NA	Bush Romano	7400021	1975
117	Gold_Marie	Gold Marie Vining	wax snap	pole	Baker Creek Heirloom Seeds
118	Gold_Mine	Gold Mine	wax snap	bush	BeanCAP snap bean diversity panel	PI 546491	Seminis Vegetable Seeds, Inc. (Asgrow)	wax - dual	4	Goldrush	9100044	1989
119	Goldrush	Goldrush	wax snap	bush	BeanCAP snap bean diversity panel	PI 549977	Seminis Vegetable Seeds, Inc. (Asgrow)	wax	5	Bonanza Wax	7700097	1977
120	Grandma_Nel	Grandma Nellie's Yellow Mushroom Bean	wax snap	pole	Amishland Heirloom Seeds
121	Green_Arrow	Green Arrow	snap	bush	BeanCAP snap bean diversity panel		Seminis Vegetable Seeds, Inc.		3-4		NA
122	Grenoble	Grenoble	snap	bush	BeanCAP snap bean diversity panel		Seminis Vegetable Seeds, Inc.	fresh market	3		NA
123	Guatemalan	Guatemalan Heirloom	dry	pole	no source data available
124	Hayden	Hayden	snap	bush	BeanCAP snap bean diversity panel	PI 641960	Syngenta Seeds, Inc.	processing	5-6	BBL156	200600053	2007
125	Hercules	Hercules	snap	bush	BeanCAP snap bean diversity panel	PI 612168	Seminis Vegetable Seeds, Inc. (Asgrow)	processing	6	Benton	9900434	1999
126	Hialeah	Hialeah	snap	bush	BeanCAP snap bean diversity panel	PI 550151	Harris Moran Seed Company (Ferry Morse)	fresh market	4-5	Gator Green	8900040	1989
127	Hidatsa_Shi	Hidatsa Shield Figure Bean	dry	pole	Seed Saver's Exchange Catalog
128	Hystyle	Hystyle	snap	bush	BeanCAP snap bean diversity panel	PI 550288	Harris Moran Seed Company	proccessing	5	BBL 47	8600127	1985
129	Idaho_Ref.	Idaho Refugee	snap	half runner	BeanCAP snap bean diversity panel	PI 549551	USDA	processing	4-5		NA
130	Igloo	Igloo	snap	bush	BeanCAP snap bean diversity panel	PI 596753	Hague-Igloo Vegetable Seeds	processing	4-5	Labrador	9700133	1999
131	Impact	Impact	wax snap	bush	BeanCAP snap bean diversity panel	PI 565115	Seminis Vegetable Seeds, Inc. (Asgrow)	wax	3	Goldrush	9700385	1994
132	Jade	Jade	snap	bush	BeanCAP snap bean diversity panel	PI 559394	Syngenta Seeds, Inc. (Rogers)	fresh market	3-4	Slenderette, Slimgym	9200052	1992
133	Kentucky_W.	Kentucky Wonder	snap	pole	BeanCAP snap bean diversity panel	PI 549553	Heirloom	fresh market pole	6+		NA	<1864	Also known as Old Homestead; first known as Texas Pole
134	Koala	Koala	snap	bush	BeanCAP snap bean diversity panel		Seminis Vegetable Seeds, Inc.		2		NA
135	Kylian	Kylian	snap	bush	BeanCAP snap bean diversity panel		Seminis Vegetable Seeds, Inc.		2		NA
136	LA_Purple	Louisiana Purple Pod Pole Snap Bean	purple snap	pole	Southern Exposure Seed Exchange
137	Labrador	Labrador	snap	bush	BeanCAP snap bean diversity panel	PI 550118	Seminis Vegetable Seeds, Inc. (Asgrow)	processing	5	Slenderette	8300067	1982
138	Landmark	Landmark	snap	bush	BeanCAP snap bean diversity panel	NSL 200543	Syngenta Seed Company (Musser)	fresh market	4-5		8600050	1986
139	Landreths_S	Landreth's Stringless	snap	bush	BeanCAP snap bean diversity panel	PI 549834	Ferry Morse	fresh market	6+		NA	1958
140	Magnum	Magnum	Romano	bush	BeanCAP snap bean diversity panel	PI 550424	Seminis Vegetable Seeds, Inc.	fresh market	NA	Greencrop	9200142	1988
141	Masai	Masai	snap	bush	BeanCAP snap bean diversity panel	PI 661920	Rogers Seed Company	processing (whole)	2-3	Dandy	9300155	1997
142	Matador	Matador	snap	bush	BeanCAP snap bean diversity panel	PI 570648	Seminis Vegetable Seeds, Inc. (Asgrow)	dual	4	Labrador	9300223	1992
143	McCasalan	McCaslan No. 42	snap	pole	BeanCAP snap bean diversity panel	PI 549684	Corneli Seed Company	fresh market pole	6+	McCaslan	NA	1962	McCaslan introduced in 1912 but grown well before 1900 by McCaslan family
144	Medinah	Medinah	snap	bush	BeanCAP snap bean diversity panel	PI 608758	Syngenta Seeds, Inc. (Novartis)	processing-whole	3-4	Dandy	9900211	1999
145	Meraviglia	Meraviglia Di Venezia	wax snap	pole	Baker Creek Heirloom Seeds
146	Mercury	Mercury	snap	bush	BeanCAP snap bean diversity panel	PI 612144	Syngenta Seeds, Inc. (Novartis)	fresh market	4-5	Strike	200000049	2000
147	Minuette	Minuette	snap	bush	BeanCAP snap bean diversity panel	PI 583748	Harris Moran Seed Company	processing	4-5	Dandy	9400218	1993
148	Navarro	Navarro	Romano	bush	BeanCAP snap bean diversity panel	PI 634725	Harris Moran Seed Company	romano	4-5		200400122	2007
149	Nicelo	Nicelo	snap	bush	BeanCAP snap bean diversity panel	PI 594390	Seminis Vegetable Seeds, Inc. (Asgrow)	proccessing	4-5	BBL 47	9600253	2001
150	NM_Cave	New Mexico Cave Snap Pole Bean	snap	pole	Peace Seedlings Seeds, Corvallis, Oregon
151	Nomad	Nomad	snap	bush	BeanCAP snap bean diversity panel		Seminis Vegetable Seeds, Inc.		4		NA
152	Normandie	Normandie	snap	bush	BeanCAP snap bean diversity panel		Harris Moran Seed Company		2		NA
153	NY6020	NY6020-5	snap	bush	BeanCAP snap bean diversity panel	?	expt. Line (Cornell)	expt. Line	5		NA
154	Opus	Opus	snap	bush	BeanCAP snap bean diversity panel	PI 538026	Seminis Vegetable Seeds, Inc.	fresh market	4-5	Podsquad	9000085	1992
155	OR_1604M	Oregon 1604M	snap	bush	BeanCAP snap bean diversity panel	PI 549981	OSU	processing	6	Pole Blue Lake	NA	1969
156	OR_2065	Oregon 2065	snap	bush	BeanCAP snap bean diversity panel		OSU	processing	5	Pole Blue Lake	NA	1966
157	OR_5402	Oregon 5402	snap	bush	BeanCAP snap bean diversity panel		OSU	processing	6	OR 91G	NA	1992
158	OR_5630	Oregon 5630	snap	bush	BeanCAP snap bean diversity panel	PI 653255	OSU	processing	5-6	OR 91G	NA	2005
159	OR_91G	Oregon 91G	snap	bush	BeanCAP snap bean diversity panel		OSU	processing	5-6	OR 1604M	NA	1980
160	OR_Giant	Oregon Giant	snap	pole	BeanCAP snap bean diversity panel	PI 549578	OSU	fresh market pole			NA	<1900	Carried to Western US over the Oregon Trail
161	Palati	Palati	snap	bush	BeanCAP snap bean diversity panel	PI 619195	Syngenta Seeds, Inc.	fresh market	3-4	Bronco	200100214	2002
162	Paloma	Paloma	snap	bush	BeanCAP snap bean diversity panel		Seminis Vegetable Seeds, Inc.		2		NA
163	Panama	Panama	snap	bush	BeanCAP snap bean diversity panel		Seminis Vegetable Seeds, Inc.	fresh market	2		NA
164	Paulista	Paulista	snap	bush	BeanCAP snap bean diversity panel		Syngenta Seeds, Inc.		3		NA
165	PHA0008	PHA0008	snap	pole	Misión Biológica de Galicia – CSIC (Pontevedra, Spain) collection
166	PHA0112	PHA0112	snap	pole	Misión Biológica de Galicia – CSIC (Pontevedra, Spain) collection
167	PHA0192	PHA0192	snap	pole	Misión Biológica de Galicia – CSIC (Pontevedra, Spain) collection
168	PHA0193	PHA0193	snap	pole	Misión Biológica de Galicia – CSIC (Pontevedra, Spain) collection
169	PHA0212	PHA0212	snap	pole	Misión Biológica de Galicia – CSIC (Pontevedra, Spain) collection
170	PHA0224	PHA0224	snap	pole	Misión Biológica de Galicia – CSIC (Pontevedra, Spain) collection
171	PHA0239	PHA0239	snap	pole	Misión Biológica de Galicia – CSIC (Pontevedra, Spain) collection
172	PHA0261	PHA0261	snap	pole	Misión Biológica de Galicia – CSIC (Pontevedra, Spain) collection
173	PHA0272	PHA0272	snap	pole	Misión Biológica de Galicia – CSIC (Pontevedra, Spain) collection
174	PHA0300	PHA0300	snap	pole	Misión Biológica de Galicia – CSIC (Pontevedra, Spain) collection
175	PHA0315	PHA0315	snap	pole	Misión Biológica de Galicia – CSIC (Pontevedra, Spain) collection
176	PHA0319	PHA0319	snap	pole	Misión Biológica de Galicia – CSIC (Pontevedra, Spain) collection
177	PHA0331	PHA0331	snap	pole	Misión Biológica de Galicia – CSIC (Pontevedra, Spain) collection
178	PHA0382	PHA0382	snap	pole	Misión Biológica de Galicia – CSIC (Pontevedra, Spain) collection
179	PHA0385	PHA0385	snap	pole	Misión Biológica de Galicia – CSIC (Pontevedra, Spain) collection
180	PHA0401	PHA0401	snap	pole	Misión Biológica de Galicia – CSIC (Pontevedra, Spain) collection
181	PHA0402	PHA0402	snap	pole	Misión Biológica de Galicia – CSIC (Pontevedra, Spain) collection
182	PHA0405	PHA0405	snap	pole	Misión Biológica de Galicia – CSIC (Pontevedra, Spain) collection
183	PHA0453	PHA0453	snap	pole	Misión Biológica de Galicia – CSIC (Pontevedra, Spain) collection
184	PI150960_J	PI 150960	dry	pole	USDA Plant Introduction (PI) collection
185	PI153714_P	PI 153714	dry	pole	USDA Plant Introduction (PI) collection
186	PI165426_D	PI 165426	dry	pole	USDA Plant Introduction (PI) collection
187	PI182007_G	PI 182007	dry	pole	USDA Plant Introduction (PI) collection
188	PI189012_G	PI 189012	dry	pole	USDA Plant Introduction (PI) collection
189	PI189019_M	PI 189019	dry	pole	USDA Plant Introduction (PI) collection
190	PI190069_M	PI 190069	dry	pole	USDA Plant Introduction (PI) collection
191	PI195400_M	PI 195400	dry	pole	USDA Plant Introduction (PI) collection
192	PI196466_M	PI 196466	dry	pole	USDA Plant Introduction (PI) collection
193	PI197031_M	PI 197031	dry	pole	USDA Plant Introduction (PI) collection
194	PI201377_J	PI 201377	dry	pole	USDA Plant Introduction (PI) collection
195	PI207134_NG	PI 207134	dry	pole	USDA Plant Introduction (PI) collection
196	PI282053_C	PI 282053	dry	pole	USDA Plant Introduction (PI) collection
197	PI307796_M	PI 307796	dry	pole	USDA Plant Introduction (PI) collection
198	PI309712_J	PI 309712	dry	pole	USDA Plant Introduction (PI) collection
199	PI309775_J	PI 309775	dry	pole	USDA Plant Introduction (PI) collection
200	PI309846_G	PI 309846	dry	pole	USDA Plant Introduction (PI) collection
201	PI310589_M	PI 310589	dry	pole	USDA Plant Introduction (PI) collection
202	PI310767_G	PI 310767	dry	pole	USDA Plant Introduction (PI) collection
203	PI311811_M	PI 311811	dry	pole	USDA Plant Introduction (PI) collection
204	PI311915_J	PI 311915	dry	pole	USDA Plant Introduction (PI) collection
205	PI313222_D	PI 313222	dry	pole	USDA Plant Introduction (PI) collection
206	PI313580_P	PI 313580	dry	pole	USDA Plant Introduction (PI) collection
207	PI313667_C	PI 313667	dry	pole	USDA Plant Introduction (PI) collection
208	PI313684_NG	PI 313684	dry	pole	USDA Plant Introduction (PI) collection
209	PI313686_NG	PI 313686	dry	pole	USDA Plant Introduction (PI) collection
210	PI313687_P	PI 313687	dry	pole	USDA Plant Introduction (PI) collection
211	PI313694_P	PI 313694	dry	pole	USDA Plant Introduction (PI) collection
212	PI313729_G	PI 313729	dry	pole	USDA Plant Introduction (PI) collection
213	PI313850_NG	PI 313850	dry	pole	USDA Plant Introduction (PI) collection
214	PI319569_D	PI 319569	dry	pole	USDA Plant Introduction (PI) collection
215	PI325628_D	PI 325628	dry	pole	USDA Plant Introduction (PI) collection
216	PI325642_D	PI 325642	dry	pole	USDA Plant Introduction (PI) collection
217	PI325668_D	PI 325668	dry	pole	USDA Plant Introduction (PI) collection
218	PI325746_J	PI 325746	dry	pole	USDA Plant Introduction (PI) collection
219	PI416710_M	PI 416710	dry	pole	USDA Plant Introduction (PI) collection
220	PI432626_C	PI 432626	dry	pole	USDA Plant Introduction (PI) collection
221	PI439558_C	PI 439558	dry	pole	USDA Plant Introduction (PI) collection
222	PI557465_C	PI 557465	dry	pole	USDA Plant Introduction (PI) collection
223	PI577677_P	PI 577677	dry	pole	USDA Plant Introduction (PI) collection
224	PI577679_P	PI 577679	dry	pole	USDA Plant Introduction (PI) collection
225	PI577680_P	PI 577680	dry	pole	USDA Plant Introduction (PI) collection
226	PI577682_P	PI 577682	dry	pole	USDA Plant Introduction (PI) collection
227	PI608392_NG	PI 608392	dry	pole	USDA Plant Introduction (PI) collection
228	PI661967_M	PI 661967	dry	pole	USDA Plant Introduction (PI) collection
229	Pix	Pix	snap	bush	BeanCAP snap bean diversity panel	PI 599322	Seminis Vegetable Seeds, Inc.	processing-whole	2-3	Masai	9700328	1997
230	Polder	Polder	snap	bush	BeanCAP snap bean diversity panel	PI 603217	Vilmorin, Inc.	processing-whole	3-4	Primera	9800095	2002
231	Pole_Blue	Pole Blue Lake	snap	pole	BeanCAP snap bean diversity panel						NA
232	Pole_Blue_F	Pole Blue Lake FM-1	snap	pole	USDA Plant Introduction (PI) collection		Ferry-Morse Seed Co	processing	6	Pole Blue Lake	NA	1953
233	Pole_Blue_S	Pole Blue Lake S7	snap	pole	BeanCAP snap bean diversity panel		Asgrow Seed Co.	processing	6	Pole Blue Lake	NA
234	Pretoria	Pretoria	snap	bush	BeanCAP snap bean diversity panel		Seminis Vegetable Seeds, Inc.				NA
235	Prices_Cher	Price's Cherokee	purple snap	pole	Wrights Heirlooms
236	Profit	Profit	snap	bush	BeanCAP snap bean diversity panel		Seminis Vegetable Seeds, Inc.		4-5		NA
237	Prosperity	Prosperity	snap	bush	BeanCAP snap bean diversity panel	PI 576167	Harris Moran Seed Company	fresh market	4-5	Savor	9400032	1995
238	Provider	Provider	snap	bush	BeanCAP snap bean diversity panel	PI 549841	USDA SE Veg. Breed. Lab.	fresh market	5	Extender	NA	1966
239	Purple_Podd	Purple Podded Pole	purple snap	pole	Wrights Heirlooms			fresh market pole			NA	<1900
240	Purple_Stri	Purple Stripe Menonite	snap	pole	Wrights Heirlooms
241	Purple_Teep	Purple Teepee	purple snap	pole	Baker Creek Heirloom Seeds
242	Rattle_Snak	Rattlesnake	snap	pole	Wrights Heirlooms								Adapted to mid-Atlantic region of US
243	Redon	Redon	snap	bush	BeanCAP snap bean diversity panel	PI 639240	Syngenta Seeds, Inc.	processing (whole)	3	Masai	200500234	2007
244	Renegade	Renegade	snap	bush	BeanCAP snap bean diversity panel	PI 641959	Syngenta Seeds, Inc.	fresh market	4	Festina	200600052	2007
245	Rocdor	Rocdor	wax snap	bush	BeanCAP snap bean diversity panel		Vilmorin, Inc.	wax	3	Tendror	NA	1982
246	Rockport	Rockport	snap	bush	BeanCAP snap bean diversity panel	PI 653721	Syngenta Seeds, Inc.	processing	3-4	Dandy	200800195	2008
247	Roller	Roller	snap	bush	BeanCAP snap bean diversity panel		Seminis Vegetable Seeds, Inc.		2		NA
248	Rom_118	Romano 118	Romano	bush	BeanCAP snap bean diversity panel		?	romano	NA		NA
249	Rom_Gold	Romano Gold	Romano	bush	BeanCAP snap bean diversity panel	PI 634344	Seminis Vegetable Seeds, Inc.	romano-wax	NA	Gina	200400031	2007
250	Roma_II	Roma II	Romano	bush	BeanCAP snap bean diversity panel	PI 549997	Syngenta Seeds, Inc. (Rogers)	romano	NA	Roma	8000058	1979
251	Royal_Burg.	Royal Burgundy	purple snap	bush	BeanCAP snap bean diversity panel		Charter	heirloom-purple		Royalty Purple	NA	1976
252	Saporro	Saporro	snap	bush	BeanCAP snap bean diversity panel		Syngenta Seeds, Inc.		2		NA
253	Scorpio	Scorpio	snap	bush	BeanCAP snap bean diversity panel	PI 632268	Syngenta Seeds, Inc.	fresh market	3-4	Opus	200200275	2003
254	Scotia	Scotia	snap	pole	USDA Plant Introduction (PI) collection	PI 549751		fresh market pole	5	Genuine Cornfield	NA	<1822	Hedrick in Beans of New York lists Genuine Cornfield as synonymous
255	Seabiscuit	Seabiscuit	snap	bush	BeanCAP snap bean diversity panel	PI 642354	Seminis Vegetable Seeds, Inc.	fresh market	4-5	Bronco	200600114	2008
256	Secretariat	Secretariat	snap	bush	BeanCAP snap bean diversity panel	PI 642316	Seminis Vegetable Seeds, Inc.	fresh market	3-4	Bronco	200600064	2008
257	Selecta	Selecta	snap	bush	BeanCAP snap bean diversity panel		Seminis Vegetable Seeds, Inc.		2		NA
258	Serengeti	Serengeti	snap	bush	BeanCAP snap bean diversity panel	PI 660678	Syngenta Seeds, Inc.	fresh market	2-3	Masai	201100146	2011
259	Serin	Serin	wax snap	bush	BeanCAP snap bean diversity panel		Seminis Vegetable Seeds, Inc.	wax - fresh	2		NA
260	Seville	Seville	snap	bush	BeanCAP snap bean diversity panel	PI 661924	Syngenta Seeds, Inc. (Rogers)	dual	3-4	Benton	9100178	1992
261	Shade	Shade	snap	bush	BeanCAP snap bean diversity panel		Harris Moran Seed Company		4		NA
262	Sirio	Sirio	snap	bush	BeanCAP snap bean diversity panel		Syngenta Seeds, Inc.		2		NA
263	Slenderella	Slenderella	snap	bush	BeanCAP snap bean diversity panel	PI 550342	Harris Moran Seed Company (Ferry Morse)	fresh market	5	Slenderette	8800019	1988
264	Slenderpack	Slenderpack	snap	bush	BeanCAP snap bean diversity panel	PI 632692	Seminis Vegetable Seeds, Inc.	dual	3-4	Labrador	200300116	2005
265	Sonesta	Sonesta	wax snap	bush	BeanCAP snap bean diversity panel		Pop Vriend	wax	2-3		NA
266	Spartacus	Spartacus	snap	bush	BeanCAP snap bean diversity panel	PI 642353	Seminis Vegetable Seeds, Inc.	processing	5	Hystyle	200600113	2008
267	Speedy	Speedy	snap	bush	BeanCAP snap bean diversity panel		Nunhems		3		NA
268	Stallion	Stallion	snap	bush	BeanCAP snap bean diversity panel	PI 599196	Seminis Vegetable Seeds, Inc.	fresh market	4-5	Strike	9700330	1997
269	Stayton	Stayton	snap	bush	BeanCAP snap bean diversity panel	PI 641958	Syngenta Seeds, Inc.	processing	2-3	Medinah	200600051	2007
270	Storm	Storm	snap	bush	BeanCAP snap bean diversity panel	PI 599323	Seminis Vegetable Seeds, Inc.	fresh market	5-6	Strike	9700329	1997
271	Strike	Strike	snap	bush	BeanCAP snap bean diversity panel	PI 549970	Seminis Vegetable Seeds, Inc. (Asgrow)	fresh market	4	Sprite	7700094	1977
272	Stringless_	Stringless French Fillet	snap	bush	BeanCAP snap bean diversity panel			heirloom fresh market	3		NA
273	Summit	Summit	snap	bush	BeanCAP snap bean diversity panel	PI 564523	Syngenta Seeds, Inc. (Rogers)	processing	4-5	BBL 47	9300016	1993
274	Swiss_Landf	Swiss Landfrauen	snap	pole	Amishland Heirloom Seeds
275	Tapia	Tapia	Romano	bush	BeanCAP snap bean diversity panel	PI 615081	Seminis Vegetable Seeds, Inc.	romano	NA	Gina	200100037	2002
276	Tendercrop	Tendercrop	snap	bush	BeanCAP snap bean diversity panel	PI 549632	USDA-Beltsville MD	processing	5	Slendergreen	NA	1958
277	Tendergreen	Tendergreen	snap	bush	BeanCAP snap bean diversity panel	PI 639200	Peter Henderson & Co.	processing	5		NA	1922
278	Teseo	Teseo	snap	bush	BeanCAP snap bean diversity panel	PI 566908	Syngenta Seeds, Inc. (Rogers)	fresh market	3-4	Slenderette	9300156	1993
279	Thoroughbre	Thoroughbred	snap	bush	BeanCAP snap bean diversity panel	PI 632448	Seminis Vegetable Seeds, Inc.	fresh market	4	Opus	200300069	2003
280	Titan	Titan	snap	bush	BeanCAP snap bean diversity panel	PI 628336	Seminis Vegetable Seeds, Inc.	processing	5	Hystyle	200100289	2002
281	Top_Crop	Top Crop	snap	bush	BeanCAP snap bean diversity panel	PI 554129	USDA-Beltsville MD	processing	5	Tendergreen	NA	1950
282	Trail_Tears	Cherokee Trail of Tears	snap	pole	BeanCAP snap bean diversity panel		USDA	heirloom			NA
283	True_Blue	True Blue	snap	bush	BeanCAP snap bean diversity panel	PI 550343	Harris Moran Seed Company (Ferry Morse)	processing	4-5	BBL 92	8800011	1988
284	Ulysses	Ulysses	snap	bush	BeanCAP snap bean diversity panel	PI 642359	Seminis Vegetable Seeds, Inc.	processing	5	Hystyle	200600155	2008
285	Unidor	Unidor	wax snap	bush	BeanCAP snap bean diversity panel	PI 593029	Seminis Vegetable Seeds, Inc.	wax - fresh	4-5		9600085	1996
286	US_Ref.	US Refugee No. 5	snap	half runner	BeanCAP snap bean diversity panel		USDA-Beltsville MD			Idaho Refugee	NA	1952
287	Valentino	Valentino	snap	bush	BeanCAP snap bean diversity panel	PI 642321	Seminis Vegetable Seeds, Inc.	dual	3-4	Festina	200600097	2008
288	Venture	Venture	snap	bush	BeanCAP snap bean diversity panel	PI 550279	Syngenta Seeds, Inc. (Rogers)	processing	5	BBL	8600052	1986
289	W6_35713_M	W6 35713	dry	pole	USDA Plant Introduction (PI) collection
290	Warrior	Warrior	snap	bush	BeanCAP snap bean diversity panel	PI 628351	Seminis Vegetable Seeds, Inc.	dual	4	Matador	200200012	2002
291	White_Creas	White Creaseback	snap	pole	Wrights Heirlooms		Heirloom from Southern US	fresh market pole	6	Kentucky Wonder	NA	<1881
292	Widusa	Widusa	snap	bush	BeanCAP snap bean diversity panel	PI 599022	IVT	fresh-market	3-4		NA	1957
293	Zelma_Zesta	Zelma Zesta	snap	pole	Wrights Heirlooms		Heirloom of the J.C. Metze family, South Carolina
294	Zeus	Zeus	snap	bush	BeanCAP snap bean diversity panel	PI 606783	Seminis Vegetable Seeds, Inc.	processing	5	Hystyle	9900072	1999
295	Zodiac	Zodiac	snap	bush	BeanCAP snap bean diversity panel	PI 594391	Seminis Vegetable Seeds, Inc.		3		9600254	1996
