# Supplementary material for: Genetic Diversity within Snap Beans and Their Relation to Dry Beans
Source: Genes (Basel). 2018 Nov 28;9(12):587. doi: 10.3390/genes9120587 (PMC6315957; doi:10.3390/genes9120587)
Supplement: Supplementary file 1 [file genes-09-00587-s001.zip › Table S2 K 2 Structure Analysis final.xlsx]

## Sheet: Sheet1
Supplemental Table 2 . Summary of K = 2 Structure analysis and K-means clustering analysis.
Numbering Supple Fig.1	Genotype Name	% Missing	Structure Inferred Clusters		Predominate Type
1	91-1009	3	0.865	0.135	Mesoamerican
2	91-1028	5	1	0	Mesoamerican
3	91-1033B	9	0.671	0.329	Mesoamerican
4	91-1073	3	1	0	Mesoamerican
5	91-1096	8	1	0	Mesoamerican
6	91-1098	3	1	0	Mesoamerican
7	91-1104	9	1	0	Mesoamerican
8	91-1145	2	1	0	Mesoamerican
9	91-1215	2	0	1	Andean
10	91-1285	3	1	0	Mesoamerican
11	91-1309	3	0.063	0.937	Andean
12	91-1443	3	0.032	0.968	Andean
13	91-1542	3	1	0	Mesoamerican
14	91-1555	6	1	0	Mesoamerican
15	91-1574	3	0	1	Andean
16	91-1613	10	1	0	Mesoamerican
17	91-1643	2	1	0	Mesoamerican
18	91-1664	3	0.867	0.133	Mesoamerican
19	91-1672	3	1	0	Mesoamerican
20	91-1728	3	1	0	Mesoamerican
21	91-1738	2	0.016	0.984	Andean
22	91-1748	2	1	0	Mesoamerican
23	91-1750	3	1	0	Mesoamerican
24	91-1755	2	1	0	Mesoamerican
25	91-1759	3	1	0	Mesoamerican
26	91-1768	2	0.992	0.008	Mesoamerican
27	91-1772	8	1	0	Mesoamerican
28	91-1892	2	1	0	Mesoamerican
29	91-1940	3	1	0	Mesoamerican
30	91-1976	3	0.981	0.019	Mesoamerican
31	91-1989	2	1	0	Mesoamerican
32	91-2094	3	0.939	0.061	Mesoamerican
33	91-2095	3	1	0	Mesoamerican
34	91-2096	3	0.944	0.056	Mesoamerican
35	91-2097	3	1	0	Mesoamerican
36	91-2099	3	1	0	Mesoamerican
37	91-2100	3	1	0	Mesoamerican
38	91-2101	3	0.836	0.164	Mesoamerican
39	91-2102	3	0	1	Andean
40	91-3008	9	1	0	Mesoamerican
41	91-3013	3	0.912	0.088	Mesoamerican
42	91-3110	2	0	1	Andean
43	91-3225	12	0.963	0.037	Mesoamerican
44	91-3346	3	1	0	Mesoamerican
45	91-3389	13	1	0	Mesoamerican
46	91-3405	3	1	0	Mesoamerican
47	91-3436	13	1	0	Mesoamerican
48	91-3588	3	0	1	Andean
49	91-3594	3	1	0	Mesoamerican
50	91-3709	3	1	0	Mesoamerican
51	91-3857	2	1	0	Mesoamerican
52	91-3915	3	1	0	Mesoamerican
53	91-3918	3	1	0	Mesoamerican
54	91-3921	3	1	0	Mesoamerican
55	91-3982	3	0.521	0.479	Mesoamerican
56	Acclaim	2	0	1	Andean
57	Angers	2	0.385	0.615	Andean
58	Astun	2	0.053	0.947	Andean
59	Aunt_Ada	3	0	1	Andean
60	Aunt_Hattie	3	0.873	0.127	Mesoamerican
61	Balsas	1	0.204	0.796	Andean
62	Banga	0	0.478	0.522	Andean
63	BBL156	5	0.192	0.808	Andean
64	BBL274	3	0	1	Andean
65	Benchmark	3	0.127	0.873	Andean
66	Benton	0	0.062	0.938	Andean
67	Black_Val.	0	0	1	Andean
68	Blauhilde	1	1	0	Mesoamerican
69	Blue_Coco	1	1	0	Mesoamerican
70	Blue_Peter	0	1	0	Mesoamerican
71	Bogota	0	0.071	0.929	Andean
72	Booster	3	0.508	0.492	Mesoamerican
73	Brio	1	0	1	Andean
74	Brittle_Wax	0	0	1	Andean
75	Bronco	0	0	1	Andean
76	Cadillac	1	0.375	0.625	Andean
77	Calgreen	2	0.001	0.999	Andean
78	Carlo	0	0.036	0.964	Andean
79	Carson	0	0.058	0.942	Andean
80	Castano	3	0.07	0.93	Andean
81	Catania	0	0.234	0.766	Andean
82	Celtic	0	0.436	0.564	Andean
83	Charon	3	0.033	0.967	Andean
84	Cherokee	0	0	1	Andean
85	Cherokee_Gr	1	1	0	Mesoamerican
86	Coloma	3	0.561	0.439	Mesoamerican
87	Contender	0	0	1	Andean
88	Corbette_Re	0	0.365	0.635	Andean
89	Cosse_Viol.	3	0.865	0.135	Mesoamerican
90	Cyclone	2	0	1	Andean
91	Dandy	3	0.232	0.768	Andean
92	Deans_Purpl	1	1	0	Mesoamerican
93	Derby	0	0.115	0.885	Andean
94	DoraI	0	0.129	0.871	Andean
95	Dragon_Tong	1	0.102	0.898	Andean
96	Dusky	0	0.046	0.954	Andean
97	Dutch_Dble_	1	0.823	0.177	Mesoamerican
98	Eagle	0	0	1	Andean
99	Ebro	0	0.032	0.968	Andean
100	Embassy	0	0.041	0.959	Andean
101	Envy	0	0.097	0.903	Andean
102	Espada	0	0.083	0.917	Andean
103	Esquire	2	0.546	0.454	Mesoamerican
104	EZ_Pick	0	0.605	0.395	Mesoamerican
105	Ferrari	0	0.268	0.732	Andean
106	Festina	0	0	1	Andean
107	Flavio	0	0.316	0.684	Andean
108	Flavor_Swt.	3	0.208	0.792	Andean
109	Flo	0	0.095	0.905	Andean
110	Fortex	3	0.533	0.467	Mesoamerican
111	FR_266	0	0.268	0.732	Andean
112	Fury	0	0	1	Andean
113	Gallatin_50	0	0	1	Andean
114	Galveston	0	0.231	0.769	Andean
115	Gen_Corn	9	0.97	0.03	Mesoamerican
116	Gina	2	0.074	0.926	Andean
117	Gold_Marie	1	0.945	0.055	Mesoamerican
118	Gold_Mine	0	0	1	Andean
119	Goldrush	0	0	1	Andean
120	Grandma_Nel	3	0.915	0.085	Mesoamerican
121	Green_Arrow	1	0.039	0.961	Andean
122	Grenoble	0	0.037	0.963	Andean
123	Guatemalan	3	0.923	0.077	Mesoamerican
124	Hayden	0	0.307	0.693	Andean
125	Hercules	3	0.067	0.933	Andean
126	Hialeah	0	0	1	Andean
127	Hidatsa_Shi	3	0	1	Andean
128	Hystyle	0	0	1	Andean
129	Idaho_Ref.	0	0.346	0.654	Andean
130	Igloo	0	0.072	0.928	Andean
131	Impact	0	0.17	0.83	Andean
132	Jade	0	0.078	0.922	Andean
133	Kentucky_W.	3	1	0	Mesoamerican
134	Koala	0	0.245	0.755	Andean
135	Kylian	0	0.357	0.643	Andean
136	LA_Purple	1	1	0	Mesoamerican
137	Labrador	0	0.042	0.958	Andean
138	Landmark	0	0.048	0.952	Andean
139	Landreths_S	0	0	1	Andean
140	Magnum	0	0	1	Andean
141	Masai	0	0.271	0.729	Andean
142	Matador	0	0.001	0.999	Andean
143	McCasalan	0	1	0	Mesoamerican
144	Medinah	2	0.422	0.578	Andean
145	Meraviglia	1	0.029	0.971	Andean
146	Mercury	2	0.001	0.999	Andean
147	Minuette	0	0.161	0.839	Andean
148	Navarro	0	0	1	Andean
149	Nicelo	0	0	1	Andean
150	NM_Cave	3	1	0	Mesoamerican
151	Nomad	0	0.11	0.89	Andean
152	Normandie	0	0.31	0.69	Andean
153	NY6020	0	0.2	0.8	Andean
154	Opus	0	0	1	Andean
155	OR_1604M	2	0.483	0.517	Andean
156	OR_2065	0	0.911	0.089	Mesoamerican
157	OR_5402	1	0.508	0.492	Mesoamerican
158	OR_5630	0	0.437	0.563	Andean
159	OR_91G	3	0.44	0.56	Andean
160	OR_Giant	0	0.641	0.359	Mesoamerican
161	Palati	0	0.077	0.923	Andean
162	Paloma	0	0.193	0.807	Andean
163	Panama	0	0.358	0.642	Andean
164	Paulista	0	0.21	0.79	Andean
165	PHA0008	3	0	1	Andean
166	PHA0112	3	0	1	Andean
167	PHA0192	3	0	1	Andean
168	PHA0193	1	0	1	Andean
169	PHA0212	1	0.12	0.88	Andean
170	PHA0224	3	0.756	0.244	Mesoamerican
171	PHA0239	1	0	1	Andean
172	PHA0261	1	0	1	Andean
173	PHA0272	3	0.161	0.839	Andean
174	PHA0300	1	0	1	Andean
175	PHA0315	3	1	0	Mesoamerican
176	PHA0319	3	0	1	Andean
177	PHA0331	1	0	1	Andean
178	PHA0382	1	0	1	Andean
179	PHA0385	3	0	1	Andean
180	PHA0401	3	0.015	0.985	Andean
181	PHA0402	3	0.001	0.999	Andean
182	PHA0405	1	1	0	Mesoamerican
183	PHA0453	3	0.077	0.923	Andean
184	PI150960_J	1	0.919	0.081	Mesoamerican
185	PI153714_P	1	0.014	0.986	Andean
186	PI165426_D	1	0.903	0.097	Mesoamerican
187	PI182007_G	2	0.845	0.155	Mesoamerican
188	PI189012_G	2	0.825	0.175	Mesoamerican
189	PI189019_M	1	0.905	0.095	Mesoamerican
190	PI190069_M	4	1	0	Mesoamerican
191	PI195400_M	1	0.918	0.082	Mesoamerican
192	PI196466_M	1	0.913	0.087	Mesoamerican
193	PI197031_M	3	0.9	0.1	Mesoamerican
194	PI201377_J	1	0.928	0.072	Mesoamerican
195	PI207134_NG	1	0.032	0.968	Andean
196	PI282053_C	1	0	1	Andean
197	PI307796_M	1	0.915	0.085	Mesoamerican
198	PI309712_J	1	0.931	0.069	Mesoamerican
199	PI309775_J	2	0.904	0.096	Mesoamerican
200	PI309846_G	2	0.878	0.122	Mesoamerican
201	PI310589_M	1	0.917	0.083	Mesoamerican
202	PI310767_G	1	0.941	0.059	Mesoamerican
203	PI311811_M	1	0.932	0.068	Mesoamerican
204	PI311915_J	1	0.906	0.094	Mesoamerican
205	PI313222_D	2	1	0	Mesoamerican
206	PI313580_P	2	0.171	0.829	Andean
207	PI313667_C	1	0	1	Andean
208	PI313684_NG	1	0	1	Andean
209	PI313686_NG	1	0	1	Andean
210	PI313687_P	1	0.006	0.994	Andean
211	PI313694_P	1	0	1	Andean
212	PI313729_G	9	0.973	0.027	Mesoamerican
213	PI313850_NG	1	0.045	0.955	Andean
214	PI319569_D	1	0.983	0.017	Mesoamerican
215	PI325628_D	1	0.945	0.055	Mesoamerican
216	PI325642_D	1	0.945	0.055	Mesoamerican
217	PI325668_D	1	0.931	0.069	Mesoamerican
218	PI325746_J	1	0.978	0.022	Mesoamerican
219	PI416710_M	1	0.905	0.095	Mesoamerican
220	PI432626_C	1	0.06	0.94	Andean
221	PI439558_C	1	0	1	Andean
222	PI557465_C	1	0	1	Andean
223	PI577677_P	1	0.016	0.984	Andean
224	PI577679_P	1	0.014	0.986	Andean
225	PI577680_P	1	0.013	0.987	Andean
226	PI577682_P	2	0.017	0.983	Andean
227	PI608392_NG	1	0	1	Andean
228	PI661967_M	2	0.932	0.068	Mesoamerican
229	Pix	0	0.283	0.717	Andean
230	Polder	0	0.258	0.742	Andean
231	Pole_Blue	0	1	0	Mesoamerican
232	Pole_Blue_F	3	0.999	0.001	Mesoamerican
233	Pole_Blue_S	0	1	0	Mesoamerican
234	Pretoria	0	0.118	0.882	Andean
235	Prices_Cher	1	1	0	Mesoamerican
236	Profit	0	0.123	0.877	Andean
237	Prosperity	0	0.057	0.943	Andean
238	Provider	0	0.024	0.976	Andean
239	Purple_Podd	1	1	0	Mesoamerican
240	Purple_Stri	1	0.701	0.299	Mesoamerican
241	Purple_Teep	1	0.314	0.686	Andean
242	Rattle_Snak	1	1	0	Mesoamerican
243	Redon	1	0.445	0.555	Andean
244	Renegade	0	0.137	0.863	Andean
245	Rocdor	0	0.051	0.949	Andean
246	Rockport	0	0.112	0.888	Andean
247	Roller	0	0.352	0.648	Andean
248	Rom_118	0	0	1	Andean
249	Rom_Gold	0	0	1	Andean
250	Roma_II	0	0	1	Andean
251	Royal_Burg.	0	0.188	0.812	Andean
252	Saporro	0	0.21	0.79	Andean
253	Scorpio	0	0.035	0.965	Andean
254	Scotia	1	1	0	Mesoamerican
255	Seabiscuit	0	0	1	Andean
256	Secretariat	0	0	1	Andean
257	Selecta	0	0.436	0.564	Andean
258	Serengeti	0	0.162	0.838	Andean
259	Serin	4	0.339	0.661	Andean
260	Seville	0	0.066	0.934	Andean
261	Shade	0	0	1	Andean
262	Sirio	0	0.348	0.652	Andean
263	Slenderella	0	0.224	0.776	Andean
264	Slenderpack	1	0.18	0.82	Andean
265	Sonesta	0	0.156	0.844	Andean
266	Spartacus	0	0.003	0.997	Andean
267	Speedy	7	0.301	0.699	Andean
268	Stallion	0	0	1	Andean
269	Stayton	2	0.44	0.56	Andean
270	Storm	0	0	1	Andean
271	Strike	2	0	1	Andean
272	Stringless_	0	0.14	0.86	Andean
273	Summit	0	0	1	Andean
274	Swiss_Landf	3	0.04	0.96	Andean
275	Tapia	0	0.03	0.97	Andean
276	Tendercrop	0	0	1	Andean
277	Tendergreen	0	0	1	Andean
278	Teseo	0	0.001	0.999	Andean
279	Thoroughbre	0	0	1	Andean
280	Titan	3	0.066	0.934	Andean
281	Top_Crop	0	0.03	0.97	Andean
282	Trail_Tears	2	1	0	Mesoamerican
283	True_Blue	0	0.01	0.99	Andean
284	Ulysses	2	0.001	0.999	Andean
285	Unidor	0	0.2	0.8	Andean
286	US_Ref.	0	0.194	0.806	Andean
287	Valentino	0	0.002	0.998	Andean
288	Venture	0	0.164	0.836	Andean
289	W6_35713_M	1	0.913	0.087	Mesoamerican
290	Warrior	0	0.037	0.963	Andean
291	White_Creas	1	1	0	Mesoamerican
292	Widusa	0	0.765	0.235	Mesoamerican
293	Zelma_Zesta	1	0.992	0.008	Mesoamerican
294	Zeus	0	0.001	0.999	Andean
295	Zodiac	0	0.247	0.753	Andean
