# Supplementary material for: Genetic Diversity within Snap Beans and Their Relation to Dry Beans
Source: Genes (Basel). 2018 Nov 28;9(12):587. doi: 10.3390/genes9120587 (PMC6315957; doi:10.3390/genes9120587)
Supplement: Supplementary file 1 [file genes-09-00587-s001.zip › Table S3 K 8 Structure Analysis final.xlsx]

## Sheet: K = 8
Table S3. Output from Structure and fastStructure (K = 8) for a snap bean diversity study. Conditional formatting used to visualize admixing with blue representing 100% match to a particular group and red indicating no mixing with other groups. Group numbers correspond to those listed in the text.
Structure 500K burn in, 750K MCMC iterations; K = 8													fastStructure; K = 8
Bar chart order run 1 K = 8	Accession #	Accession Label	(% Missing data)	Group 3 BBL	Group 1 Meso landrace & pole	Group 2 Meso landrace & pole	Group 4 Euro extra fine	Group 7 Andean I	Group 8 Refugee	Gropup 5 Andean landrace & Romano	Group 6 Andean II		Bar chart order (Structure K = 8)	Accession #	Accession Label	Group 3 BBL	Group 1 Meso landrace & pole	Group 2 Meso landrace & pole	Group 2 Meso landrace & pole	Group 4 Euro extra fine	Group 7 Andean I	Gropup 5 Andean landrace & Romano	Group 6 Andean II
82	1	91-1009	-3	0	0	0.781	0	0	0.169	0.049	0		82	1	91-1009	1.2e-05	1.2e-05	1.2e-05	0.886322	1.2e-05	1.2e-05	0.113606	1.2e-05
60	2	91-1028	-5	0	0.019	0.981	0	0	0	0	0		60	2	91-1028	1.2e-05	1.2e-05	0.636751	0.363175	1.2e-05	1.2e-05	1.2e-05	1.2e-05
103	3	91-1033B	-9	0	0	0.597	0	0	0.158	0.245	0		103	3	91-1033B	1.3e-05	1.3e-05	1.3e-05	0.67638	1.3e-05	1.3e-05	0.323543	1.3e-05
98	4	91-1073	-3	0.001	0.349	0.65	0	0	0	0	0		98	4	91-1073	1.2e-05	1.2e-05	0.999916	1.2e-05	1.2e-05	1.2e-05	1.2e-05	1.2e-05
89	5	91-1096	-8	0	0.284	0.715	0	0	0	0	0		89	5	91-1096	1.3e-05	1.3e-05	0.999911	1.3e-05	1.3e-05	1.3e-05	1.3e-05	1.3e-05
70	6	91-1098	-3	0	0.134	0.866	0	0	0	0	0		70	6	91-1098	1.2e-05	1.2e-05	0.532609	0.467319	1.2e-05	1.2e-05	1.2e-05	1.2e-05
67	7	91-1104	-9	0	0.101	0.899	0	0	0	0	0		67	7	91-1104	1.3e-05	1.3e-05	0.791077	0.208846	1.3e-05	1.3e-05	1.3e-05	1.3e-05
48	8	91-1145	-2	0	0	0.999	0	0	0	0	0		48	8	91-1145	1.2e-05	1.2e-05	0.424414	0.575514	1.2e-05	1.2e-05	1.2e-05	1.2e-05
269	9	91-1215	-2	0	0	0	0	0	0	0.317	0.683		269	9	91-1215	1.2e-05	1.2e-05	1.2e-05	1.2e-05	1.2e-05	1.2e-05	0.261799	0.73813
102	10	91-1285	-3	0.001	0.355	0.644	0	0	0	0	0		102	10	91-1285	1.2e-05	1.2e-05	0.999916	1.2e-05	1.2e-05	1.2e-05	1.2e-05	1.2e-05
267	11	91-1309	-3	0.001	0	0	0	0	0.163	0.102	0.734		267	11	91-1309	0.041266	1.2e-05	1.2e-05	1.2e-05	1.2e-05	1.2e-05	1.2e-05	0.958662
227	12	91-1443	-3	0.001	0	0.048	0	0	0	0.827	0.124		227	12	91-1443	1.2e-05	1.2e-05	1.2e-05	1.2e-05	1.2e-05	1.2e-05	0.847668	0.15226
32	13	91-1542	-3	0	0	1	0	0	0	0	0		32	13	91-1542	1.2e-05	1.2e-05	1.2e-05	0.999916	1.2e-05	1.2e-05	1.2e-05	1.2e-05
77	14	91-1555	-6	0	0.159	0.841	0	0	0	0	0		77	14	91-1555	1.2e-05	1.2e-05	0.999913	1.2e-05	1.2e-05	1.2e-05	1.2e-05	1.2e-05
192	15	91-1574	-3	0	0	0	0	0	0	1	0		192	15	91-1574	1.2e-05	1.2e-05	1.2e-05	1.2e-05	1.2e-05	1.2e-05	0.999916	1.2e-05
62	16	91-1613	-10	0.001	0.043	0.956	0	0	0	0	0		62	16	91-1613	1.3e-05	1.3e-05	0.44781	0.552112	1.3e-05	1.3e-05	1.3e-05	1.3e-05
33	17	91-1643	-2	0	0	1	0	0	0	0	0		33	17	91-1643	1.2e-05	1.2e-05	1.2e-05	0.999916	1.2e-05	1.2e-05	1.2e-05	1.2e-05
72	18	91-1664	-3	0.002	0	0.86	0.007	0	0	0.131	0		72	18	91-1664	1.2e-05	1.2e-05	1.2e-05	0.865465	0.018422	1.2e-05	0.116053	1.2e-05
92	19	91-1672	-3	0	0.318	0.681	0	0	0	0	0		92	19	91-1672	1.2e-05	1.2e-05	0.999916	1.2e-05	1.2e-05	1.2e-05	1.2e-05	1.2e-05
61	20	91-1728	-3	0	0	0.972	0	0	0.028	0	0		61	20	91-1728	1.2e-05	1.2e-05	1.2e-05	0.999916	1.2e-05	1.2e-05	1.2e-05	1.2e-05
236	21	91-1738	-2	0	0.022	0	0	0	0.033	0.723	0.222		236	21	91-1738	1.2e-05	1.2e-05	1.2e-05	1.2e-05	1.2e-05	1.2e-05	0.717189	0.282739
34	22	91-1748	-2	0	0	1	0	0	0	0	0		34	22	91-1748	1.2e-05	1.2e-05	1.2e-05	0.999916	1.2e-05	1.2e-05	1.2e-05	1.2e-05
35	23	91-1750	-3	0	0	1	0	0	0	0	0		35	23	91-1750	1.2e-05	1.2e-05	1.2e-05	0.999916	1.2e-05	1.2e-05	1.2e-05	1.2e-05
36	24	91-1755	-2	0	0	1	0	0	0	0	0		36	24	91-1755	1.2e-05	1.2e-05	1.2e-05	0.999916	1.2e-05	1.2e-05	1.2e-05	1.2e-05
37	25	91-1759	-3	0	0	1	0	0	0	0	0		37	25	91-1759	1.2e-05	1.2e-05	1.2e-05	0.999916	1.2e-05	1.2e-05	1.2e-05	1.2e-05
57	26	91-1768	-2	0	0	0.986	0	0	0	0.012	0.001		57	26	91-1768	1.2e-05	1.2e-05	1.2e-05	0.999916	1.2e-05	1.2e-05	1.2e-05	1.2e-05
38	27	91-1772	-8	0	0	1	0	0	0	0	0		38	27	91-1772	1.3e-05	1.3e-05	1.3e-05	0.999911	1.3e-05	1.3e-05	1.3e-05	1.3e-05
39	28	91-1892	-2	0	0	1	0	0	0	0	0		39	28	91-1892	1.2e-05	1.2e-05	0.159724	0.840204	1.2e-05	1.2e-05	1.2e-05	1.2e-05
84	29	91-1940	-3	0	0.223	0.777	0	0	0	0	0		84	29	91-1940	1.2e-05	1.2e-05	0.999916	1.2e-05	1.2e-05	1.2e-05	1.2e-05	1.2e-05
63	30	91-1976	-3	0.039	0	0.954	0	0	0.006	0	0		63	30	91-1976	1.2e-05	1.2e-05	1.2e-05	0.999916	1.2e-05	1.2e-05	1.2e-05	1.2e-05
59	31	91-1989	-2	0.015	0	0.984	0	0	0	0	0		59	31	91-1989	1.2e-05	1.2e-05	1.2e-05	0.999916	1.2e-05	1.2e-05	1.2e-05	1.2e-05
81	32	91-2094	-3	0.156	0.001	0.797	0.046	0	0	0	0		81	32	91-2094	0.162924	1.2e-05	1.2e-05	0.818995	0.018021	1.2e-05	1.2e-05	1.2e-05
95	33	91-2095	-3	0.001	0.33	0.67	0	0	0	0	0		95	33	91-2095	1.2e-05	1.2e-05	0.999916	1.2e-05	1.2e-05	1.2e-05	1.2e-05	1.2e-05
68	34	91-2096	-3	0	0	0.871	0	0	0.128	0	0		68	34	91-2096	1.2e-05	1.2e-05	0.624167	0.375761	1.2e-05	1.2e-05	1.2e-05	1.2e-05
86	35	91-2097	-3	0.001	0.248	0.751	0	0	0	0	0		86	35	91-2097	1.2e-05	1.2e-05	0.999916	1.2e-05	1.2e-05	1.2e-05	1.2e-05	1.2e-05
40	36	91-2099	-3	0	0	1	0	0	0	0	0		40	36	91-2099	1.2e-05	1.2e-05	0.425746	0.574182	1.2e-05	1.2e-05	1.2e-05	1.2e-05
58	37	91-2100	-3	0	0	0.986	0.011	0	0.003	0	0		58	37	91-2100	1.2e-05	1.2e-05	1.2e-05	0.999916	1.2e-05	1.2e-05	1.2e-05	1.2e-05
88	38	91-2101	-3	0	0	0.743	0	0	0.199	0.058	0		88	38	91-2101	1.2e-05	1.2e-05	1.2e-05	0.858754	1.2e-05	1.2e-05	0.141174	1.2e-05
193	39	91-2102	-3	0	0	0	0	0	0	1	0		193	39	91-2102	1.2e-05	1.2e-05	1.2e-05	1.2e-05	1.2e-05	1.2e-05	0.999916	1.2e-05
41	40	91-3008	-9	0	0	1	0	0	0	0	0		41	40	91-3008	1.3e-05	1.3e-05	0.573012	0.426912	1.3e-05	1.3e-05	1.3e-05	1.3e-05
80	41	91-3013	-3	0.124	0	0.804	0	0	0.056	0.016	0		80	41	91-3013	1.2e-05	1.2e-05	0.07129	0.836654	0.009486	1.2e-05	0.082522	1.2e-05
194	42	91-3110	-2	0	0	0	0	0	0	1	0		194	42	91-3110	1.2e-05	1.2e-05	1.2e-05	1.2e-05	1.2e-05	1.2e-05	0.999916	1.2e-05
73	43	91-3225	-12	0.14	0	0.86	0	0	0	0	0		73	43	91-3225	0.115369	1.3e-05	1.3e-05	0.884552	1.3e-05	1.3e-05	1.3e-05	1.3e-05
42	44	91-3346	-3	0	0	1	0	0	0	0	0		42	44	91-3346	1.2e-05	1.2e-05	1.2e-05	0.999916	1.2e-05	1.2e-05	1.2e-05	1.2e-05
71	45	91-3389	-13	0	0.133	0.866	0	0	0	0	0		71	45	91-3389	1.3e-05	1.3e-05	0.999906	1.3e-05	1.3e-05	1.3e-05	1.3e-05	1.3e-05
55	46	91-3405	-3	0.001	0	0.989	0	0	0.01	0	0		55	46	91-3405	1.2e-05	1.2e-05	0.418865	0.581063	1.2e-05	1.2e-05	1.2e-05	1.2e-05
76	47	91-3436	-13	0	0.15	0.849	0	0	0	0	0		76	47	91-3436	1.3e-05	1.3e-05	0.789537	0.210383	1.3e-05	1.3e-05	1.3e-05	1.3e-05
195	48	91-3588	-3	0	0	0	0	0	0	1	0		195	48	91-3588	1.2e-05	1.2e-05	1.2e-05	1.2e-05	1.2e-05	1.2e-05	0.999916	1.2e-05
43	49	91-3594	-3	0	0	1	0	0	0	0	0		43	49	91-3594	1.2e-05	1.2e-05	1.2e-05	0.999916	1.2e-05	1.2e-05	1.2e-05	1.2e-05
74	50	91-3709	-3	0	0.146	0.854	0	0	0	0	0		74	50	91-3709	1.2e-05	1.2e-05	0.999916	1.2e-05	1.2e-05	1.2e-05	1.2e-05	1.2e-05
44	51	91-3857	-2	0	0	1	0	0	0	0	0		44	51	91-3857	1.2e-05	1.2e-05	1.2e-05	0.999916	1.2e-05	1.2e-05	1.2e-05	1.2e-05
45	52	91-3915	-3	0	0	1	0	0	0	0	0		45	52	91-3915	1.2e-05	1.2e-05	1.2e-05	0.999916	1.2e-05	1.2e-05	1.2e-05	1.2e-05
49	53	91-3918	-3	0	0	0.999	0	0	0	0	0		49	53	91-3918	1.2e-05	1.2e-05	1.2e-05	0.999916	1.2e-05	1.2e-05	1.2e-05	1.2e-05
50	54	91-3921	-3	0.001	0	0.999	0	0	0	0	0		50	54	91-3921	1.2e-05	1.2e-05	1.2e-05	0.999916	1.2e-05	1.2e-05	1.2e-05	1.2e-05
117	55	91-3982	-3	0.226	0	0.401	0	0	0.09	0.283	0		117	55	91-3982	0.22901	1.2e-05	1.2e-05	0.451313	1.2e-05	1.2e-05	0.319617	1.2e-05
251	56	Acclaim	-2	0	0	0	0	0	0	0	1		251	56	Acclaim	1.2e-05	1.2e-05	1.2e-05	1.2e-05	1.2e-05	1.2e-05	1.2e-05	0.999916
122	57	Angers	-2	0	0	0	0.999	0	0	0	0		122	57	Angers	1.2e-05	1.2e-05	1.2e-05	1.2e-05	0.999916	1.2e-05	1.2e-05	1.2e-05
242	58	Astun	-2	0	0	0	0.245	0.16	0	0.594	0		242	58	Astun	1.2e-05	1.2e-05	1.2e-05	1.2e-05	0.251581	0.141623	0.606737	1.2e-05
207	59	Aunt_Ada	-3	0	0	0	0	0	0.015	0.984	0		207	59	Aunt_Ada	1.2e-05	1.2e-05	1.2e-05	1.2e-05	1.2e-05	1.2e-05	0.999916	1.2e-05
79	60	Aunt_Hattie	-3	0.001	0	0.811	0	0	0.187	0	0		79	60	Aunt_Hattie	0.169287	1.2e-05	1.2e-05	0.830641	1.2e-05	1.2e-05	1.2e-05	1.2e-05
140	61	Balsas	-1	0.002	0	0	0.561	0.198	0	0	0.239		140	61	Balsas	1.2e-05	1.2e-05	1.2e-05	1.2e-05	0.540984	0.374156	1.2e-05	0.084801
130	62	Banga	0	0	0	0.002	0.899	0	0.098	0	0		130	62	Banga	1.2e-05	1.2e-05	0.072305	1.2e-05	0.927624	1.2e-05	1.2e-05	1.2e-05
294	63	BBL156	-5	0.318	0	0	0.132	0.217	0	0	0.332		294	63	BBL156	0.284381	1.2e-05	1.2e-05	1.2e-05	0.155231	0.286651	1.2e-05	0.273688
252	64	BBL274	-3	0	0	0	0	0	0	0	1		252	64	BBL274	1.2e-05	1.2e-05	1.2e-05	1.2e-05	1.2e-05	1.2e-05	1.2e-05	0.999916
292	65	Benchmark	-3	0.174	0	0.015	0	0.402	0	0	0.408		292	65	Benchmark	0.117589	1.2e-05	0.021839	1.2e-05	1.2e-05	0.583315	1.2e-05	0.277209
161	66	Benton	0	0.002	0	0	0	0.998	0	0	0		161	66	Benton	1.2e-05	1.2e-05	1.2e-05	1.2e-05	1.2e-05	0.999919	1.2e-05	1.2e-05
265	67	Black_Val.	0	0	0	0	0	0	0	0.238	0.762		265	67	Black_Val.	1.2e-05	1.2e-05	1.2e-05	1.2e-05	1.2e-05	1.2e-05	0.143441	0.856489
85	68	Blauhilde	-1	0	0.224	0.776	0	0	0	0	0		85	68	Blauhilde	1.2e-05	0.061799	0.698399	0.239743	1.2e-05	1.2e-05	1.2e-05	1.2e-05
56	69	Blue_Coco	-1	0	0.012	0.987	0	0	0	0	0		56	69	Blue_Coco	1.2e-05	1.2e-05	1.2e-05	0.999918	1.2e-05	1.2e-05	1.2e-05	1.2e-05
51	70	Blue_Peter	0	0	0	0.999	0	0	0	0	0		51	70	Blue_Peter	1.2e-05	1.2e-05	1.2e-05	0.999918	1.2e-05	1.2e-05	1.2e-05	1.2e-05
246	71	Bogota	0	0.018	0	0.027	0.151	0.27	0	0.534	0		246	71	Bogota	1.2e-05	1.2e-05	0.018766	1.2e-05	0.140874	0.295876	0.544436	1.2e-05
133	72	Booster	-3	0	0	0.09	0.863	0	0.046	0	0		133	72	Booster	1.2e-05	1.2e-05	1.2e-05	0.107368	0.89256	1.2e-05	1.2e-05	1.2e-05
174	73	Brio	-1	0	0	0	0	0.764	0	0	0.236		174	73	Brio	1.2e-05	1.2e-05	1.2e-05	1.2e-05	1.2e-05	0.999918	1.2e-05	1.2e-05
281	74	Brittle_Wax	0	0	0	0	0	0	0	0.439	0.561		281	74	Brittle_Wax	1.2e-05	1.2e-05	1.2e-05	1.2e-05	1.2e-05	1.2e-05	0.382019	0.617911
150	75	Bronco	0	0	0	0	0	1	0	0	0		150	75	Bronco	1.2e-05	1.2e-05	1.2e-05	1.2e-05	1.2e-05	0.999918	1.2e-05	1.2e-05
129	76	Cadillac	-1	0	0	0	0.935	0.065	0	0	0		129	76	Cadillac	1.2e-05	1.2e-05	1.2e-05	1.2e-05	0.999918	1.2e-05	1.2e-05	1.2e-05
278	77	Calgreen	-2	0.038	0	0	0	0.312	0.016	0.055	0.58		278	77	Calgreen	1.2e-05	1.2e-05	1.2e-05	1.2e-05	1.2e-05	0.404036	0.025266	0.570638
177	78	Carlo	0	0.021	0	0	0.193	0.703	0	0.084	0		177	78	Carlo	1.2e-05	1.2e-05	1.2e-05	1.2e-05	0.193458	0.727974	0.078509	1.2e-05
272	79	Carson	0	0.001	0	0.013	0.139	0	0	0.212	0.636		272	79	Carson	1.2e-05	1.2e-05	1.2e-05	1.2e-05	0.135198	1.2e-05	0.133935	0.730809
162	80	Castano	-3	0.001	0	0	0	0.997	0	0	0.002		162	80	Castano	1.2e-05	1.2e-05	1.2e-05	1.2e-05	1.2e-05	0.999916	1.2e-05	1.2e-05
146	81	Catania	0	0.001	0	0.015	0.488	0.33	0	0	0.167		146	81	Catania	1.2e-05	1.2e-05	1.2e-05	1.2e-05	0.471482	0.528447	1.2e-05	1.2e-05
139	82	Celtic	0	0.412	0	0	0.588	0	0	0	0		139	82	Celtic	0.378075	1.2e-05	1.2e-05	1.2e-05	0.621855	1.2e-05	1.2e-05	1.2e-05
151	83	Charon	-3	0	0	0	0	1	0	0	0		151	83	Charon	1.2e-05	1.2e-05	1.2e-05	1.2e-05	1.2e-05	0.999916	1.2e-05	1.2e-05
275	84	Cherokee	0	0	0	0	0	0	0	0.391	0.608		275	84	Cherokee	1.2e-05	1.2e-05	1.2e-05	1.2e-05	1.2e-05	1.2e-05	0.327888	0.672042
69	85	Cherokee_Gr	-1	0	0.13	0.868	0.001	0	0	0	0		69	85	Cherokee_Gr	1.2e-05	0.034889	0.287794	0.677258	1.2e-05	1.2e-05	1.2e-05	1.2e-05
6	86	Coloma	-3	0.557	0	0.184	0	0.097	0.161	0	0		6	86	Coloma	0.609579	1.2e-05	0.115333	0.104897	1.2e-05	0.170143	1.2e-05	1.2e-05
274	87	Contender	0	0	0	0	0	0	0.032	0.356	0.612		274	87	Contender	1.2e-05	1.2e-05	1.2e-05	1.2e-05	1.2e-05	1.2e-05	0.33028	0.66965
188	88	Corbette_Re	0	0	0	0	0	0	1	0	0		188	88	Corbette_Re	0.063231	1.2e-05	0.225815	0.103033	1.2e-05	0.376871	0.231015	1.2e-05
96	89	Cosse_Viol.	-3	0.33	0	0.669	0	0	0	0	0		96	89	Cosse_Viol.	0.309454	1.2e-05	1.2e-05	0.690474	1.2e-05	1.2e-05	1.2e-05	1.2e-05
247	90	Cyclone	-2	0	0	0	0	0	0	0.534	0.466		247	90	Cyclone	1.2e-05	1.2e-05	1.2e-05	1.2e-05	1.2e-05	1.2e-05	0.514571	0.485357
136	91	Dandy	-3	0.002	0	0	0.735	0	0	0.059	0.204		136	91	Dandy	1.2e-05	1.2e-05	1.2e-05	1.2e-05	0.781318	1.2e-05	1.2e-05	0.21861
52	92	Deans_Purpl	-1	0	0	0.999	0	0	0	0	0		52	92	Deans_Purpl	1.2e-05	1.2e-05	0.639592	0.360337	1.2e-05	1.2e-05	1.2e-05	1.2e-05
284	93	Derby	0	0.178	0	0	0	0.327	0	0	0.494		284	93	Derby	0.13842	1.2e-05	1.2e-05	1.2e-05	1.2e-05	0.46089	1.2e-05	0.400632
181	94	DoraI	0	0	0	0	0.361	0.638	0	0	0		181	94	DoraI	1.2e-05	1.2e-05	1.2e-05	1.2e-05	0.359324	0.640606	1.2e-05	1.2e-05
245	95	Dragon_Tong	-1	0.002	0	0.001	0.14	0	0.172	0.586	0.099		245	95	Dragon_Tong	1.2e-05	1.2e-05	1.2e-05	0.043126	0.106719	1.2e-05	0.617227	0.232881
158	96	Dusky	0	0	0	0	0	0.999	0	0	0		158	96	Dusky	1.2e-05	1.2e-05	1.2e-05	1.2e-05	1.2e-05	0.999918	1.2e-05	1.2e-05
99	97	Dutch_Dble_	-1	0.001	0	0.646	0.306	0.044	0	0.002	0		99	97	Dutch_Dble_	1.2e-05	1.2e-05	0.063033	0.597788	0.306665	0.032467	1.2e-05	1.2e-05
253	98	Eagle	0	0	0	0	0	0	0	0	1		253	98	Eagle	1.2e-05	1.2e-05	1.2e-05	1.2e-05	1.2e-05	1.2e-05	1.2e-05	0.999918
234	99	Ebro	0	0.041	0	0	0	0	0	0.774	0.185		234	99	Ebro	1.2e-05	1.2e-05	1.2e-05	1.2e-05	1.2e-05	1.2e-05	0.799097	0.200833
168	100	Embassy	0	0	0	0	0	0.841	0	0	0.158		168	100	Embassy	1.2e-05	1.2e-05	1.2e-05	1.2e-05	1.2e-05	0.866149	1.2e-05	0.133781
266	101	Envy	0	0.164	0	0.007	0	0.085	0.002	0	0.743		266	101	Envy	0.169324	1.2e-05	1.2e-05	1.2e-05	1.2e-05	0.085307	1.2e-05	0.745311
187	102	Espada	0	0	0	0	0.274	0.434	0	0	0.291		187	102	Espada	1.2e-05	1.2e-05	1.2e-05	1.2e-05	0.271423	0.475511	1.2e-05	0.253008
1	103	Esquire	-2	1	0	0	0	0	0	0	0		1	103	Esquire	0.999917	1.2e-05	1.2e-05	1.2e-05	1.2e-05	1.2e-05	1.2e-05	1.2e-05
7	104	EZ_Pick	0	0.528	0.002	0.239	0.045	0	0.065	0	0.121		7	104	EZ_Pick	0.605532	1.2e-05	0.319656	1.2e-05	1.2e-05	1.2e-05	1.2e-05	0.074753
131	105	Ferrari	0	0	0	0	0.897	0	0	0.016	0.086		131	105	Ferrari	1.2e-05	1.2e-05	1.2e-05	1.2e-05	0.997962	1.2e-05	1.2e-05	0.001967
175	106	Festina	0	0	0	0	0	0.759	0	0	0.24		175	106	Festina	1.2e-05	1.2e-05	1.2e-05	1.2e-05	1.2e-05	0.999918	1.2e-05	1.2e-05
132	107	Flavio	0	0.059	0	0	0.893	0.048	0	0	0		132	107	Flavio	1.2e-05	1.2e-05	1.2e-05	1.2e-05	0.999918	1.2e-05	1.2e-05	1.2e-05
289	108	Flavor_Swt.	-3	0.019	0.073	0	0.343	0.126	0	0	0.439		289	108	Flavor_Swt.	0.029373	1.2e-05	1.2e-05	1.2e-05	0.422028	0.128429	1.2e-05	0.420122
268	109	Flo	0	0.001	0	0.038	0.198	0.056	0.001	0	0.705		268	109	Flo	1.2e-05	1.2e-05	1.2e-05	1.2e-05	0.231122	1.2e-05	1.2e-05	0.768808
118	110	Fortex	-3	0.212	0.002	0.396	0.01	0	0.065	0.055	0.259		118	110	Fortex	0.262383	1.2e-05	1.2e-05	0.404404	1.2e-05	1.2e-05	0.009639	0.323526
270	111	FR_266	0	0.105	0.036	0.175	0	0	0	0	0.683		270	111	FR_266	0.060179	0.031017	1.2e-05	0.17566	1.2e-05	1.2e-05	1.2e-05	0.733098
254	112	Fury	0	0	0	0	0	0	0	0	1		254	112	Fury	1.2e-05	1.2e-05	1.2e-05	1.2e-05	1.2e-05	1.2e-05	1.2e-05	0.999918
255	113	Gallatin_50	0	0	0	0	0	0	0	0	1		255	113	Gallatin_50	1.2e-05	1.2e-05	1.2e-05	1.2e-05	1.2e-05	1.2e-05	1.2e-05	0.999918
143	114	Galveston	0	0.094	0	0	0.508	0.398	0	0	0		143	114	Galveston	0.035917	1.2e-05	1.2e-05	1.2e-05	0.54798	0.416045	1.2e-05	1.2e-05
100	115	Gen_Corn	-9	0.001	0.286	0.646	0	0	0.067	0	0		100	115	Gen_Corn	1.3e-05	0.031255	0.968667	1.3e-05	1.3e-05	1.3e-05	1.3e-05	1.3e-05
248	116	Gina	-2	0.107	0	0	0.005	0	0	0.534	0.353		248	116	Gina	1.2e-05	1.2e-05	1.2e-05	1.2e-05	0.075784	1.2e-05	0.526907	0.39725
65	117	Gold_Marie	-1	0.038	0	0.904	0.002	0	0.001	0.045	0.01		65	117	Gold_Marie	1.2e-05	1.2e-05	1.2e-05	0.927532	0.029686	1.2e-05	1.2e-05	0.042723
263	118	Gold_Mine	0	0	0	0	0	0	0	0.162	0.837		263	118	Gold_Mine	1.2e-05	1.2e-05	1.2e-05	1.2e-05	1.2e-05	1.2e-05	0.051587	0.948343
262	119	Goldrush	0	0	0	0	0	0	0	0.147	0.853		262	119	Goldrush	1.2e-05	1.2e-05	1.2e-05	1.2e-05	1.2e-05	1.2e-05	0.032962	0.966968
78	120	Grandma_Nel	-3	0	0.033	0.814	0	0	0.152	0	0		78	120	Grandma_Nel	0.084552	1.2e-05	0.461028	0.45436	1.2e-05	1.2e-05	1.2e-05	1.2e-05
291	121	Green_Arrow	-1	0.001	0	0	0.377	0.204	0	0	0.418		291	121	Green_Arrow	1.2e-05	1.2e-05	1.2e-05	1.2e-05	0.384796	0.182262	1.2e-05	0.432883
166	122	Grenoble	0	0	0	0	0.083	0.916	0	0	0		166	122	Grenoble	1.2e-05	1.2e-05	1.2e-05	1.2e-05	1.2e-05	0.999918	1.2e-05	1.2e-05
19	123	Guatemalan	-3	0	0.848	0.152	0	0	0	0	0		19	123	Guatemalan	1.2e-05	0.938646	1.2e-05	0.061281	1.2e-05	1.2e-05	1.2e-05	1.2e-05
8	124	Hayden	0	0.501	0	0.002	0	0	0.001	0	0.496		8	124	Hayden	0.525748	1.2e-05	1.2e-05	1.2e-05	1.2e-05	1.2e-05	1.2e-05	0.474182
159	125	Hercules	-3	0.001	0	0	0	0.999	0	0	0		159	125	Hercules	1.2e-05	1.2e-05	1.2e-05	1.2e-05	1.2e-05	0.999916	1.2e-05	1.2e-05
261	126	Hialeah	0	0	0	0	0	0	0	0.097	0.902		261	126	Hialeah	1.2e-05	1.2e-05	1.2e-05	1.2e-05	1.2e-05	1.2e-05	1.2e-05	0.999918
225	127	Hidatsa_Shi	-3	0	0	0	0	0	0	0.847	0.153		225	127	Hidatsa_Shi	1.2e-05	1.2e-05	1.2e-05	1.2e-05	1.2e-05	1.2e-05	0.856326	0.143602
273	128	Hystyle	0	0	0	0	0	0.377	0	0	0.623		273	128	Hystyle	1.2e-05	1.2e-05	1.2e-05	1.2e-05	1.2e-05	0.465674	1.2e-05	0.534255
189	129	Idaho_Ref.	0	0	0	0	0	0	1	0	0		189	129	Idaho_Ref.	0.068974	1.2e-05	0.196531	0.108044	1.2e-05	0.414065	0.21235	1.2e-05
183	130	Igloo	0	0.027	0	0.035	0.051	0.593	0	0	0.293		183	130	Igloo	1.2e-05	1.2e-05	0.024756	1.2e-05	0.026724	0.743412	1.2e-05	0.205061
288	131	Impact	0	0.001	0	0	0.434	0	0	0.121	0.444		288	131	Impact	1.2e-05	1.2e-05	1.2e-05	1.2e-05	0.441683	1.2e-05	0.060007	0.498251
178	132	Jade	0	0.147	0	0	0	0.687	0	0	0.166		178	132	Jade	0.113752	1.2e-05	1.2e-05	1.2e-05	1.2e-05	0.886178	1.2e-05	1.2e-05
75	133	Kentucky_W.	-3	0	0.112	0.85	0	0	0.038	0	0		75	133	Kentucky_W.	1.2e-05	1.2e-05	0.863926	0.136002	1.2e-05	1.2e-05	1.2e-05	1.2e-05
127	134	Koala	0	0	0	0	0.947	0	0	0	0.053		127	134	Koala	1.2e-05	1.2e-05	1.2e-05	1.2e-05	0.999918	1.2e-05	1.2e-05	1.2e-05
123	135	Kylian	0	0	0	0	0.999	0	0	0	0		123	135	Kylian	1.2e-05	1.2e-05	1.2e-05	1.2e-05	0.999918	1.2e-05	1.2e-05	1.2e-05
28	136	LA_Purple	-1	0	0.5	0.5	0	0	0	0	0		28	136	LA_Purple	1.2e-05	0.307217	0.644877	0.047847	1.2e-05	1.2e-05	1.2e-05	1.2e-05
186	137	Labrador	0	0.003	0	0	0.059	0.491	0	0	0.447		186	137	Labrador	1.2e-05	1.2e-05	1.2e-05	1.2e-05	1.2e-05	0.57406	1.2e-05	0.425869
170	138	Landmark	0	0.061	0	0	0	0.804	0	0.134	0		170	138	Landmark	0.021359	1.2e-05	1.2e-05	1.2e-05	1.2e-05	0.860525	0.118057	1.2e-05
239	139	Landreths_S	0	0	0	0	0	0	0	0.674	0.326		239	139	Landreths_S	1.2e-05	1.2e-05	1.2e-05	1.2e-05	1.2e-05	1.2e-05	0.661281	0.338649
243	140	Magnum	0	0	0	0	0	0	0	0.593	0.406		243	140	Magnum	1.2e-05	1.2e-05	1.2e-05	1.2e-05	1.2e-05	1.2e-05	0.5858	0.41413
119	141	Masai	0	0	0	0	1	0	0	0	0		119	141	Masai	1.2e-05	1.2e-05	1.2e-05	1.2e-05	0.999918	1.2e-05	1.2e-05	1.2e-05
167	142	Matador	0	0	0	0	0.001	0.871	0	0	0.128		167	142	Matador	1.2e-05	1.2e-05	1.2e-05	1.2e-05	1.2e-05	0.90084	1.2e-05	0.09909
53	143	McCasalan	0	0.001	0	0.999	0	0	0	0	0		53	143	McCasalan	1.2e-05	1.2e-05	0.404759	0.595171	1.2e-05	1.2e-05	1.2e-05	1.2e-05
9	144	Medinah	-2	0.468	0	0	0.352	0.18	0	0	0		9	144	Medinah	0.481921	1.2e-05	1.2e-05	1.2e-05	0.371139	0.146881	1.2e-05	1.2e-05
219	145	Meraviglia	-1	0.018	0	0.026	0	0	0.044	0.911	0		219	145	Meraviglia	1.2e-05	1.2e-05	1.2e-05	0.025453	1.2e-05	0.015036	0.959452	1.2e-05
171	146	Mercury	-2	0	0	0	0	0.799	0.127	0	0.074		171	146	Mercury	1.2e-05	1.2e-05	1.2e-05	1.2e-05	1.2e-05	0.7642	1.2e-05	0.235728
286	147	Minuette	0	0.033	0.055	0	0.264	0.165	0	0	0.483		286	147	Minuette	0.031328	1.2e-05	1.2e-05	1.2e-05	0.330642	0.161875	1.2e-05	0.476108
241	148	Navarro	0	0	0	0	0	0	0	0.608	0.392		241	148	Navarro	1.2e-05	1.2e-05	1.2e-05	1.2e-05	1.2e-05	1.2e-05	0.604114	0.395816
256	149	Nicelo	0	0	0	0	0	0	0	0	1		256	149	Nicelo	1.2e-05	1.2e-05	1.2e-05	1.2e-05	1.2e-05	1.2e-05	1.2e-05	0.999918
64	150	NM_Cave	-3	0	0.063	0.937	0	0	0	0	0		64	150	NM_Cave	1.2e-05	1.2e-05	0.352742	0.647186	1.2e-05	1.2e-05	1.2e-05	1.2e-05
141	151	Nomad	0	0	0	0	0.514	0.136	0	0	0.349		141	151	Nomad	1.2e-05	1.2e-05	1.2e-05	1.2e-05	0.531719	0.134492	1.2e-05	0.33373
128	152	Normandie	0	0.001	0	0	0.938	0.061	0	0	0		128	152	Normandie	1.2e-05	1.2e-05	1.2e-05	1.2e-05	0.999918	1.2e-05	1.2e-05	1.2e-05
276	153	NY6020	0	0.215	0	0.036	0.133	0	0	0.012	0.602		276	153	NY6020	0.240126	1.2e-05	1.2e-05	1.2e-05	0.132033	1.2e-05	1.2e-05	0.627782
152	154	Opus	0	0	0	0	0	1	0	0	0		152	154	Opus	1.2e-05	1.2e-05	1.2e-05	1.2e-05	1.2e-05	0.999918	1.2e-05	1.2e-05
5	155	OR_1604M	-2	0.733	0	0.063	0.035	0.084	0	0.085	0		5	155	OR_1604M	0.999917	1.2e-05	1.2e-05	1.2e-05	1.2e-05	1.2e-05	1.2e-05	1.2e-05
104	156	OR_2065	0	0.366	0.039	0.595	0	0	0	0	0		104	156	OR_2065	0.293049	1.2e-05	0.419249	0.287644	1.2e-05	1.2e-05	1.2e-05	1.2e-05
2	157	OR_5402	-1	1	0	0	0	0	0	0	0		2	157	OR_5402	0.999918	1.2e-05	1.2e-05	1.2e-05	1.2e-05	1.2e-05	1.2e-05	1.2e-05
3	158	OR_5630	0	1	0	0	0	0	0	0	0		3	158	OR_5630	0.999918	1.2e-05	1.2e-05	1.2e-05	1.2e-05	1.2e-05	1.2e-05	1.2e-05
4	159	OR_91G	-3	1	0	0	0	0	0	0	0		4	159	OR_91G	0.999916	1.2e-05	1.2e-05	1.2e-05	1.2e-05	1.2e-05	1.2e-05	1.2e-05
191	160	OR_Giant	0	0.001	0	0.485	0	0	0.514	0	0		191	160	OR_Giant	0.043373	1.2e-05	1.2e-05	0.641024	1.2e-05	0.111699	0.203858	1.2e-05
163	161	Palati	0	0	0	0	0.016	0.984	0	0	0		163	161	Palati	1.2e-05	1.2e-05	1.2e-05	1.2e-05	1.2e-05	0.999918	1.2e-05	1.2e-05
145	162	Paloma	0	0.001	0.003	0.005	0.495	0.054	0	0.108	0.334		145	162	Paloma	1.2e-05	1.2e-05	1.2e-05	1.2e-05	0.521641	0.030298	0.06215	0.385865
134	163	Panama	0	0.001	0	0	0.839	0.159	0	0.001	0		134	163	Panama	1.2e-05	1.2e-05	1.2e-05	1.2e-05	0.863944	0.135986	1.2e-05	1.2e-05
144	164	Paulista	0	0	0	0	0.506	0.262	0	0	0.231		144	164	Paulista	1.2e-05	1.2e-05	1.2e-05	1.2e-05	0.480372	0.443968	1.2e-05	0.075601
196	165	PHA0008	-3	0	0	0	0	0	0	1	0		196	165	PHA0008	1.2e-05	1.2e-05	1.2e-05	1.2e-05	1.2e-05	1.2e-05	0.999916	1.2e-05
224	166	PHA0112	-3	0	0	0	0	0	0	0.873	0.126		224	166	PHA0112	1.2e-05	1.2e-05	1.2e-05	1.2e-05	1.2e-05	1.2e-05	0.93818	0.061748
197	167	PHA0192	-3	0	0	0	0	0	0	1	0		197	167	PHA0192	1.2e-05	1.2e-05	1.2e-05	1.2e-05	1.2e-05	1.2e-05	0.999916	1.2e-05
226	168	PHA0193	-1	0	0	0	0	0	0	0.845	0.155		226	168	PHA0193	1.2e-05	1.2e-05	1.2e-05	1.2e-05	1.2e-05	1.2e-05	0.848692	0.151237
233	169	PHA0212	-1	0.012	0	0.078	0	0	0.134	0.776	0		233	169	PHA0212	1.2e-05	1.2e-05	1.2e-05	0.131008	1.2e-05	1.2e-05	0.864315	0.004618
94	170	PHA0224	-3	0.132	0	0.671	0	0	0	0.105	0.091		94	170	PHA0224	0.097331	1.2e-05	1.2e-05	0.700283	1.2e-05	1.2e-05	0.063232	0.139105
198	171	PHA0239	-1	0	0	0	0	0	0	1	0		198	171	PHA0239	1.2e-05	1.2e-05	1.2e-05	1.2e-05	1.2e-05	1.2e-05	0.999917	1.2e-05
199	172	PHA0261	-1	0	0	0	0	0	0	1	0		199	172	PHA0261	1.2e-05	1.2e-05	1.2e-05	1.2e-05	1.2e-05	1.2e-05	0.999917	1.2e-05
231	173	PHA0272	-3	0	0	0.145	0	0	0.067	0.787	0		231	173	PHA0272	1.2e-05	1.2e-05	1.2e-05	0.159481	1.2e-05	1.2e-05	0.840447	1.2e-05
200	174	PHA0300	-1	0	0	0	0	0	0	1	0		200	174	PHA0300	1.2e-05	1.2e-05	1.2e-05	1.2e-05	1.2e-05	1.2e-05	0.999917	1.2e-05
66	175	PHA0315	-3	0.1	0	0.9	0	0	0	0	0		66	175	PHA0315	1.2e-05	1.2e-05	0.276644	0.723284	1.2e-05	1.2e-05	1.2e-05	1.2e-05
213	176	PHA0319	-3	0	0	0	0	0	0	0.943	0.057		213	176	PHA0319	1.2e-05	1.2e-05	1.2e-05	1.2e-05	1.2e-05	1.2e-05	0.999916	1.2e-05
221	177	PHA0331	-1	0	0	0	0	0	0	0.897	0.103		221	177	PHA0331	1.2e-05	1.2e-05	1.2e-05	1.2e-05	1.2e-05	1.2e-05	0.999917	1.2e-05
211	178	PHA0382	-1	0	0	0	0	0.044	0	0.956	0		211	178	PHA0382	1.2e-05	1.2e-05	1.2e-05	1.2e-05	1.2e-05	1.2e-05	0.999917	1.2e-05
222	179	PHA0385	-3	0	0	0	0	0	0	0.896	0.104		222	179	PHA0385	1.2e-05	1.2e-05	1.2e-05	1.2e-05	1.2e-05	1.2e-05	0.999916	1.2e-05
228	180	PHA0401	-3	0	0	0	0	0	0.045	0.826	0.129		228	180	PHA0401	1.2e-05	1.2e-05	1.2e-05	1.2e-05	1.2e-05	1.2e-05	0.883053	0.116875
209	181	PHA0402	-3	0.028	0	0	0	0	0.001	0.971	0		209	181	PHA0402	1.2e-05	1.2e-05	1.2e-05	1.2e-05	1.2e-05	1.2e-05	0.999916	1.2e-05
46	182	PHA0405	-1	0	0	1	0	0	0	0	0		46	182	PHA0405	1.2e-05	1.2e-05	0.148209	0.851721	1.2e-05	1.2e-05	1.2e-05	1.2e-05
220	183	PHA0453	-3	0	0	0.051	0	0	0.038	0.91	0		220	183	PHA0453	1.2e-05	1.2e-05	1.2e-05	0.041706	1.2e-05	1.2e-05	0.958221	1.2e-05
114	184	PI150960_J	-1	0	0.454	0.523	0	0	0	0.022	0		114	184	PI150960_J	1.2e-05	0.526087	0.012521	0.461333	1.2e-05	1.2e-05	1.2e-05	1.2e-05
208	185	PI153714_P	-1	0	0.009	0	0	0	0.012	0.979	0		208	185	PI153714_P	1.2e-05	1.2e-05	1.2e-05	1.2e-05	1.2e-05	1.2e-05	0.999917	1.2e-05
27	186	PI165426_D	-1	0.001	0.553	0.408	0	0.036	0	0.001	0		27	186	PI165426_D	1.2e-05	0.604119	0.015189	0.368828	1.2e-05	0.011817	1.2e-05	1.2e-05
30	187	PI182007_G	-2	0.001	0.472	0.408	0	0	0.047	0.072	0		30	187	PI182007_G	1.2e-05	0.42734	0.386813	0.114261	1.2e-05	1.2e-05	0.071538	1.2e-05
31	188	PI189012_G	-2	0.001	0.442	0.413	0	0	0.07	0.074	0		31	188	PI189012_G	1.2e-05	0.407346	0.346937	0.156527	1.2e-05	1.2e-05	0.089143	1.2e-05
17	189	PI189019_M	-1	0	0.949	0.051	0	0	0	0	0		17	189	PI189019_M	1.2e-05	0.999917	1.2e-05	1.2e-05	1.2e-05	1.2e-05	1.2e-05	1.2e-05
105	190	PI190069_M	-4	0	0.434	0.566	0	0	0	0	0		105	190	PI190069_M	1.2e-05	0.466117	1.2e-05	0.53381	1.2e-05	1.2e-05	1.2e-05	1.2e-05
22	191	PI195400_M	-1	0.028	0.678	0.293	0	0	0	0	0		22	191	PI195400_M	1.2e-05	0.763626	0.007422	0.228892	1.2e-05	1.2e-05	1.2e-05	1.2e-05
11	192	PI196466_M	-1	0	1	0	0	0	0	0	0		11	192	PI196466_M	1.2e-05	0.999917	1.2e-05	1.2e-05	1.2e-05	1.2e-05	1.2e-05	1.2e-05
12	193	PI197031_M	-3	0	1	0	0	0	0	0	0		12	193	PI197031_M	1.2e-05	0.999916	1.2e-05	1.2e-05	1.2e-05	1.2e-05	1.2e-05	1.2e-05
108	194	PI201377_J	-1	0.001	0.431	0.549	0	0	0	0.017	0.001		108	194	PI201377_J	1.2e-05	0.423506	0.206442	0.369993	1.2e-05	1.2e-05	1.2e-05	1.2e-05
214	195	PI207134_NG	-1	0.003	0.057	0	0	0.001	0.001	0.938	0		214	195	PI207134_NG	1.2e-05	1.2e-05	1.2e-05	1.2e-05	1.2e-05	1.2e-05	0.999918	1.2e-05
201	196	PI282053_C	-1	0	0	0	0	0	0	1	0		201	196	PI282053_C	1.2e-05	1.2e-05	1.2e-05	1.2e-05	1.2e-05	1.2e-05	0.999917	1.2e-05
13	197	PI307796_M	-1	0	1	0	0	0	0	0	0		13	197	PI307796_M	1.2e-05	0.999917	1.2e-05	1.2e-05	1.2e-05	1.2e-05	1.2e-05	1.2e-05
109	198	PI309712_J	-1	0.001	0.441	0.542	0	0	0	0.016	0		109	198	PI309712_J	1.2e-05	0.489142	0.054116	0.456683	1.2e-05	1.2e-05	1.2e-05	1.2e-05
106	199	PI309775_J	-2	0	0.395	0.559	0	0	0	0.045	0		106	199	PI309775_J	1.2e-05	0.437357	0.115253	0.436137	1.2e-05	1.2e-05	0.011206	1.2e-05
26	200	PI309846_G	-2	0.039	0.567	0.35	0.002	0.001	0	0.041	0		26	200	PI309846_G	1.2e-05	0.551688	0.326906	0.085056	0.026387	1.2e-05	0.009927	1.2e-05
14	201	PI310589_M	-1	0	1	0	0	0	0	0	0		14	201	PI310589_M	1.2e-05	0.999917	1.2e-05	1.2e-05	1.2e-05	1.2e-05	1.2e-05	1.2e-05
21	202	PI310767_G	-1	0	0.734	0.266	0	0	0	0	0		21	202	PI310767_G	1.2e-05	0.813215	1.2e-05	0.186714	1.2e-05	1.2e-05	1.2e-05	1.2e-05
18	203	PI311811_M	-1	0	0.937	0.063	0	0	0	0	0		18	203	PI311811_M	1.2e-05	0.836242	0.163687	1.2e-05	1.2e-05	1.2e-05	1.2e-05	1.2e-05
113	204	PI311915_J	-1	0	0.433	0.526	0	0	0	0.041	0		113	204	PI311915_J	1.2e-05	0.487413	0.118142	0.394386	1.2e-05	1.2e-05	1.2e-05	1.2e-05
97	205	PI313222_D	-2	0	0.348	0.651	0	0	0	0	0		97	205	PI313222_D	1.2e-05	0.376261	1.2e-05	0.623667	1.2e-05	1.2e-05	1.2e-05	1.2e-05
237	206	PI313580_P	-2	0.002	0.18	0	0.043	0	0.056	0.719	0		237	206	PI313580_P	1.2e-05	0.182387	1.2e-05	1.2e-05	0.046871	1.2e-05	0.770683	1.2e-05
216	207	PI313667_C	-1	0.002	0	0	0.001	0.042	0.036	0.92	0		216	207	PI313667_C	1.2e-05	1.2e-05	1.2e-05	1.2e-05	1.2e-05	1.2e-05	0.999918	1.2e-05
218	208	PI313684_NG	-1	0.002	0	0	0	0.084	0	0.913	0		218	208	PI313684_NG	1.2e-05	1.2e-05	1.2e-05	1.2e-05	1.2e-05	1.2e-05	0.999917	1.2e-05
215	209	PI313686_NG	-1	0	0	0	0	0.069	0	0.931	0		215	209	PI313686_NG	1.2e-05	1.2e-05	1.2e-05	1.2e-05	1.2e-05	1.2e-05	0.999917	1.2e-05
229	210	PI313687_P	-1	0.005	0.016	0	0.011	0.147	0	0.82	0.001		229	210	PI313687_P	1.2e-05	1.2e-05	1.2e-05	1.2e-05	1.2e-05	0.14331	0.856619	1.2e-05
217	211	PI313694_P	-1	0.005	0	0	0	0.08	0.001	0.914	0		217	211	PI313694_P	1.2e-05	1.2e-05	1.2e-05	1.2e-05	1.2e-05	1.2e-05	0.999917	1.2e-05
112	212	PI313729_G	-9	0.001	0.47	0.529	0	0	0	0	0		112	212	PI313729_G	1.3e-05	0.513057	1.3e-05	0.486866	1.3e-05	1.3e-05	1.3e-05	1.3e-05
230	213	PI313850_NG	-1	0.001	0.059	0	0	0.128	0	0.812	0		230	213	PI313850_NG	1.2e-05	0.032988	1.2e-05	1.2e-05	1.2e-05	0.1201	0.846852	1.2e-05
93	214	PI319569_D	-1	0.001	0.326	0.673	0	0	0	0	0		93	214	PI319569_D	1.2e-05	0.335716	1.2e-05	0.664213	1.2e-05	1.2e-05	1.2e-05	1.2e-05
111	215	PI325628_D	-1	0.001	0.441	0.533	0	0.025	0	0	0		111	215	PI325628_D	1.2e-05	0.491823	1.2e-05	0.508106	1.2e-05	1.2e-05	1.2e-05	1.2e-05
115	216	PI325642_D	-1	0.002	0.483	0.512	0	0	0	0.002	0		115	216	PI325642_D	1.2e-05	0.524302	1.2e-05	0.475627	1.2e-05	1.2e-05	1.2e-05	1.2e-05
116	217	PI325668_D	-1	0	0.488	0.508	0	0	0	0.003	0		116	217	PI325668_D	1.2e-05	0.539507	0.008238	0.452195	1.2e-05	1.2e-05	1.2e-05	1.2e-05
91	218	PI325746_J	-1	0	0.292	0.704	0	0.003	0	0	0		91	218	PI325746_J	1.2e-05	0.304942	1.2e-05	0.694987	1.2e-05	1.2e-05	1.2e-05	1.2e-05
15	219	PI416710_M	-1	0	1	0	0	0	0	0	0		15	219	PI416710_M	1.2e-05	0.999917	1.2e-05	1.2e-05	1.2e-05	1.2e-05	1.2e-05	1.2e-05
249	220	PI432626_C	-1	0.117	0.026	0	0	0.114	0	0.408	0.334		249	220	PI432626_C	0.080424	0.027774	1.2e-05	1.2e-05	1.2e-05	0.090695	0.375473	0.4256
212	221	PI439558_C	-1	0	0	0	0	0.044	0	0.956	0		212	221	PI439558_C	1.2e-05	1.2e-05	1.2e-05	1.2e-05	1.2e-05	1.2e-05	0.999917	1.2e-05
223	222	PI557465_C	-1	0	0	0	0	0	0	0.876	0.124		223	222	PI557465_C	1.2e-05	1.2e-05	1.2e-05	1.2e-05	1.2e-05	1.2e-05	0.936497	0.063432
206	223	PI577677_P	-1	0	0	0	0	0	0.008	0.991	0		206	223	PI577677_P	1.2e-05	1.2e-05	1.2e-05	1.2e-05	1.2e-05	1.2e-05	0.999917	1.2e-05
205	224	PI577679_P	-1	0	0.005	0	0.001	0	0	0.993	0		205	224	PI577679_P	1.2e-05	1.2e-05	1.2e-05	1.2e-05	1.2e-05	1.2e-05	0.999917	1.2e-05
202	225	PI577680_P	-1	0	0	0	0	0	0	1	0		202	225	PI577680_P	1.2e-05	1.2e-05	1.2e-05	1.2e-05	1.2e-05	1.2e-05	0.999917	1.2e-05
203	226	PI577682_P	-2	0	0	0	0	0	0	1	0		203	226	PI577682_P	1.2e-05	1.2e-05	1.2e-05	1.2e-05	1.2e-05	1.2e-05	0.999917	1.2e-05
204	227	PI608392_NG	-1	0	0	0	0	0	0	1	0		204	227	PI608392_NG	1.2e-05	1.2e-05	1.2e-05	1.2e-05	1.2e-05	1.2e-05	0.999917	1.2e-05
20	228	PI661967_M	-2	0	0.821	0.178	0	0	0	0	0		20	228	PI661967_M	1.2e-05	0.893623	1.2e-05	0.106306	1.2e-05	1.2e-05	1.2e-05	1.2e-05
120	229	Pix	0	0	0	0	1	0	0	0	0		120	229	Pix	1.2e-05	1.2e-05	1.2e-05	1.2e-05	0.999918	1.2e-05	1.2e-05	1.2e-05
124	230	Polder	0	0	0	0	0.997	0	0	0	0.002		124	230	Polder	1.2e-05	1.2e-05	1.2e-05	1.2e-05	0.999918	1.2e-05	1.2e-05	1.2e-05
87	231	Pole_Blue	0	0.195	0.058	0.747	0	0	0	0	0		87	231	Pole_Blue	1.2e-05	1.2e-05	0.572527	0.427403	1.2e-05	1.2e-05	1.2e-05	1.2e-05
90	232	Pole_Blue_F	-3	0.11	0.145	0.715	0.03	0	0	0	0		90	232	Pole_Blue_F	1.2e-05	1.2e-05	0.774405	0.225523	1.2e-05	1.2e-05	1.2e-05	1.2e-05
83	233	Pole_Blue_S	0	0.047	0.134	0.778	0.041	0	0	0	0		83	233	Pole_Blue_S	1.2e-05	1.2e-05	0.690703	0.309227	1.2e-05	1.2e-05	1.2e-05	1.2e-05
179	234	Pretoria	0	0	0	0	0.318	0.682	0	0	0		179	234	Pretoria	1.2e-05	1.2e-05	1.2e-05	1.2e-05	0.27535	0.72458	1.2e-05	1.2e-05
54	235	Prices_Cher	-1	0.001	0.001	0.995	0.002	0	0	0	0		54	235	Prices_Cher	1.2e-05	1.2e-05	0.642781	0.357148	1.2e-05	1.2e-05	1.2e-05	1.2e-05
293	236	Profit	0	0.193	0.001	0.006	0	0.384	0.027	0	0.388		293	236	Profit	0.17289	1.2e-05	1.2e-05	1.2e-05	1.2e-05	0.564962	1.2e-05	0.262089
287	237	Prosperity	0	0.11	0	0	0.081	0.294	0	0.066	0.449		287	237	Prosperity	0.103534	1.2e-05	1.2e-05	1.2e-05	0.037866	0.374414	0.032266	0.451884
279	238	Provider	0	0	0	0	0.04	0	0.037	0.344	0.579		279	238	Provider	1.2e-05	1.2e-05	1.2e-05	1.2e-05	1.2e-05	1.2e-05	0.274533	0.725397
47	239	Purple_Podd	-1	0	0	1	0	0	0	0	0		47	239	Purple_Podd	1.2e-05	1.2e-05	1.2e-05	0.999918	1.2e-05	1.2e-05	1.2e-05	1.2e-05
107	240	Purple_Stri	-1	0.001	0	0.557	0	0	0.442	0	0		107	240	Purple_Stri	0.140302	1.2e-05	1.2e-05	0.667498	1.2e-05	1.2e-05	0.192141	1.2e-05
10	241	Purple_Teep	-1	0.326	0.001	0.023	0.187	0.182	0.213	0.068	0.001		10	241	Purple_Teep	0.497424	1.2e-05	0.025157	1.2e-05	0.109164	0.228908	0.075272	0.064052
24	242	Rattle_Snak	-1	0	0.643	0.356	0	0	0	0	0		24	242	Rattle_Snak	1.2e-05	0.446215	0.553715	1.2e-05	1.2e-05	1.2e-05	1.2e-05	1.2e-05
121	243	Redon	-1	0	0	0	1	0	0	0	0		121	243	Redon	1.2e-05	1.2e-05	1.2e-05	1.2e-05	0.999918	1.2e-05	1.2e-05	1.2e-05
173	244	Renegade	0	0.001	0	0	0.22	0.779	0	0	0		173	244	Renegade	1.2e-05	1.2e-05	1.2e-05	1.2e-05	0.214858	0.785072	1.2e-05	1.2e-05
250	245	Rocdor	0	0	0	0	0.27	0	0	0.366	0.364		250	245	Rocdor	1.2e-05	1.2e-05	1.2e-05	1.2e-05	0.249109	1.2e-05	0.322424	0.428409
176	246	Rockport	0	0.04	0	0	0.25	0.71	0	0	0		176	246	Rockport	1.2e-05	1.2e-05	1.2e-05	1.2e-05	0.25093	0.749	1.2e-05	1.2e-05
125	247	Roller	0	0	0	0	0.995	0.005	0	0	0		125	247	Roller	1.2e-05	1.2e-05	1.2e-05	1.2e-05	0.999918	1.2e-05	1.2e-05	1.2e-05
238	248	Rom_118	0	0	0.008	0	0	0	0	0.708	0.284		238	248	Rom_118	1.2e-05	1.2e-05	1.2e-05	1.2e-05	1.2e-05	1.2e-05	0.718187	0.281743
240	249	Rom_Gold	0	0	0	0	0	0	0	0.62	0.38		240	249	Rom_Gold	1.2e-05	1.2e-05	1.2e-05	1.2e-05	1.2e-05	1.2e-05	0.622512	0.377418
210	250	Roma_II	0	0	0	0	0	0	0	0.957	0.043		210	250	Roma_II	1.2e-05	1.2e-05	1.2e-05	1.2e-05	1.2e-05	1.2e-05	0.999918	1.2e-05
295	251	Royal_Burg.	0	0.258	0.016	0.048	0	0.234	0	0.161	0.282		295	251	Royal_Burg.	0.287595	1.2e-05	0.0408	1.2e-05	1.2e-05	0.287519	0.146445	0.237606
142	252	Saporro	0	0.049	0	0	0.512	0.258	0	0	0.181		142	252	Saporro	1.2e-05	1.2e-05	1.2e-05	1.2e-05	0.497515	0.502415	1.2e-05	1.2e-05
164	253	Scorpio	0	0.042	0	0	0	0.958	0	0	0		164	253	Scorpio	1.2e-05	1.2e-05	1.2e-05	1.2e-05	1.2e-05	0.999918	1.2e-05	1.2e-05
23	254	Scotia	-1	0	0.677	0.323	0	0	0	0	0		23	254	Scotia	1.2e-05	0.472635	0.527294	1.2e-05	1.2e-05	1.2e-05	1.2e-05	1.2e-05
180	255	Seabiscuit	0	0	0	0	0	0.678	0	0	0.322		180	255	Seabiscuit	1.2e-05	1.2e-05	1.2e-05	1.2e-05	1.2e-05	0.872568	1.2e-05	0.127362
165	256	Secretariat	0	0	0	0	0	0.954	0	0	0.046		165	256	Secretariat	1.2e-05	1.2e-05	1.2e-05	1.2e-05	1.2e-05	0.999918	1.2e-05	1.2e-05
126	257	Selecta	0	0.01	0	0	0.99	0	0	0	0		126	257	Selecta	1.2e-05	1.2e-05	1.2e-05	1.2e-05	0.999918	1.2e-05	1.2e-05	1.2e-05
147	258	Serengeti	0	0.001	0	0	0.472	0.355	0	0	0.173		147	258	Serengeti	1.2e-05	1.2e-05	1.2e-05	1.2e-05	0.453747	0.546183	1.2e-05	1.2e-05
135	259	Serin	-4	0	0	0	0.802	0	0	0.08	0.118		135	259	Serin	1.2e-05	1.2e-05	1.2e-05	1.2e-05	0.832187	1.2e-05	0.06858	0.099172
184	260	Seville	0	0.164	0	0	0	0.588	0	0	0.248		184	260	Seville	0.117261	1.2e-05	1.2e-05	1.2e-05	1.2e-05	0.740285	1.2e-05	0.142395
153	261	Shade	0	0	0	0	0	1	0	0	0		153	261	Shade	1.2e-05	1.2e-05	1.2e-05	1.2e-05	1.2e-05	0.999918	1.2e-05	1.2e-05
137	262	Sirio	0	0.079	0	0.034	0.673	0.043	0	0.034	0.137		137	262	Sirio	1.2e-05	1.2e-05	1.2e-05	1.2e-05	0.769549	0.13734	0.015038	0.078026
185	263	Slenderella	0	0.34	0	0	0.059	0.512	0.027	0.062	0		185	263	Slenderella	0.392621	1.2e-05	1.2e-05	1.2e-05	0.027616	0.529565	0.050151	1.2e-05
283	264	Slenderpack	-1	0.06	0.032	0	0.396	0	0	0	0.512		283	264	Slenderpack	0.036508	1.2e-05	1.2e-05	1.2e-05	0.463216	1.2e-05	1.2e-05	0.500218
280	265	Sonesta	0	0	0	0	0.424	0	0	0.001	0.575		280	265	Sonesta	1.2e-05	1.2e-05	1.2e-05	1.2e-05	0.429361	1.2e-05	1.2e-05	0.570569
271	266	Spartacus	0	0	0	0	0	0.318	0	0	0.681		271	266	Spartacus	1.2e-05	1.2e-05	1.2e-05	1.2e-05	1.2e-05	0.37954	1.2e-05	0.62039
290	267	Speedy	-7	0.348	0	0	0.222	0	0	0	0.429		290	267	Speedy	0.348474	1.3e-05	1.3e-05	1.3e-05	0.219031	1.3e-05	1.3e-05	0.432432
172	268	Stallion	0	0	0	0	0	0.794	0	0	0.206		172	268	Stallion	1.2e-05	1.2e-05	1.2e-05	1.2e-05	1.2e-05	0.999918	1.2e-05	1.2e-05
138	269	Stayton	-2	0.372	0	0	0.628	0	0	0	0		138	269	Stayton	0.329698	1.2e-05	1.2e-05	1.2e-05	0.67023	1.2e-05	1.2e-05	1.2e-05
154	270	Storm	0	0	0	0	0	1	0	0	0		154	270	Storm	1.2e-05	1.2e-05	1.2e-05	1.2e-05	1.2e-05	0.999918	1.2e-05	1.2e-05
155	271	Strike	-2	0	0	0	0	1	0	0	0		155	271	Strike	1.2e-05	1.2e-05	1.2e-05	1.2e-05	1.2e-05	0.999917	1.2e-05	1.2e-05
148	272	Stringless_	0	0.02	0	0.024	0.464	0.003	0	0.246	0.244		148	272	Stringless_	1.2e-05	1.2e-05	1.2e-05	1.2e-05	0.504936	0.002581	0.198838	0.293598
257	273	Summit	0	0	0	0	0	0	0	0	1		257	273	Summit	1.2e-05	1.2e-05	1.2e-05	1.2e-05	1.2e-05	1.2e-05	1.2e-05	0.999918
235	274	Swiss_Landf	-3	0.038	0	0.022	0	0	0	0.739	0.202		235	274	Swiss_Landf	0.004486	1.2e-05	1.2e-05	0.025777	1.2e-05	1.2e-05	0.762558	0.207131
232	275	Tapia	0	0.037	0	0	0	0	0	0.787	0.176		232	275	Tapia	1.2e-05	1.2e-05	1.2e-05	1.2e-05	1.2e-05	1.2e-05	0.813172	0.186757
258	276	Tendercrop	0	0	0	0	0	0	0	0	1		258	276	Tendercrop	1.2e-05	1.2e-05	1.2e-05	1.2e-05	1.2e-05	1.2e-05	1.2e-05	0.999919
244	277	Tendergreen	0	0	0	0	0	0	0	0.59	0.41		244	277	Tendergreen	1.2e-05	1.2e-05	1.2e-05	1.2e-05	1.2e-05	1.2e-05	0.560702	0.439228
285	278	Teseo	0	0	0	0	0.218	0.292	0	0	0.49		285	278	Teseo	1.2e-05	1.2e-05	1.2e-05	1.2e-05	0.206851	0.314335	1.2e-05	0.478756
156	279	Thoroughbre	0	0	0	0	0	1	0	0	0		156	279	Thoroughbre	1.2e-05	1.2e-05	1.2e-05	1.2e-05	1.2e-05	0.999918	1.2e-05	1.2e-05
160	280	Titan	-3	0.001	0	0	0	0.999	0	0	0		160	280	Titan	1.2e-05	1.2e-05	1.2e-05	1.2e-05	1.2e-05	0.999916	1.2e-05	1.2e-05
264	281	Top_Crop	0	0	0	0	0	0	0.074	0.13	0.796		264	281	Top_Crop	1.2e-05	1.2e-05	1.2e-05	1.2e-05	1.2e-05	1.2e-05	1.2e-05	0.999918
29	282	Trail_Tears	-2	0.032	0.495	0.472	0	0	0	0	0		29	282	Trail_Tears	1.2e-05	0.350148	0.498505	0.151288	1.2e-05	1.2e-05	1.2e-05	1.2e-05
259	283	True_Blue	0	0	0	0	0	0	0	0	1		259	283	True_Blue	1.2e-05	1.2e-05	1.2e-05	1.2e-05	1.2e-05	1.2e-05	1.2e-05	0.999918
260	284	Ulysses	-2	0	0	0	0	0.07	0.015	0	0.914		260	284	Ulysses	1.2e-05	1.2e-05	1.2e-05	1.2e-05	1.2e-05	0.101264	1.2e-05	0.898665
149	285	Unidor	0	0.027	0	0.037	0.395	0.208	0	0.332	0		149	285	Unidor	1.2e-05	1.2e-05	1.2e-05	1.2e-05	0.458038	0.222875	0.319028	1.2e-05
190	286	US_Ref.	0	0	0	0	0	0	0.655	0.1	0.245		190	286	US_Ref.	0.322183	1.2e-05	1.2e-05	1.2e-05	1.2e-05	1.2e-05	0.245674	0.432084
157	287	Valentino	0	0	0	0	0	1	0	0	0		157	287	Valentino	1.2e-05	1.2e-05	1.2e-05	1.2e-05	1.2e-05	0.999918	1.2e-05	1.2e-05
282	288	Venture	0	0.298	0	0	0	0.188	0	0	0.514		282	288	Venture	0.290662	1.2e-05	1.2e-05	1.2e-05	1.2e-05	0.202749	1.2e-05	0.50653
16	289	W6_35713_M	-1	0	0.986	0.014	0	0	0	0	0		16	289	W6_35713_M	1.2e-05	0.999917	1.2e-05	1.2e-05	1.2e-05	1.2e-05	1.2e-05	1.2e-05
169	290	Warrior	0	0	0	0	0.076	0.818	0	0	0.106		169	290	Warrior	1.2e-05	1.2e-05	1.2e-05	1.2e-05	0.063036	0.856341	1.2e-05	0.080565
101	291	White_Creas	-1	0	0.355	0.645	0	0	0	0	0		101	291	White_Creas	1.2e-05	0.150093	0.653778	0.19607	1.2e-05	1.2e-05	1.2e-05	1.2e-05
110	292	Widusa	0	0	0.206	0.534	0.07	0	0.032	0.099	0.059		110	292	Widusa	1.2e-05	0.152214	0.203304	0.405135	0.06024	1.2e-05	0.083528	0.095555
25	293	Zelma_Zesta	-1	0	0.587	0.413	0	0	0	0	0		25	293	Zelma_Zesta	1.2e-05	0.397564	0.602366	1.2e-05	1.2e-05	1.2e-05	1.2e-05	1.2e-05
277	294	Zeus	0	0	0	0	0	0.407	0.003	0	0.59		277	294	Zeus	1.2e-05	1.2e-05	1.2e-05	1.2e-05	1.2e-05	0.520001	1.2e-05	0.479929
182	295	Zodiac	0	0.406	0	0	0	0.594	0	0	0		182	295	Zodiac	0.410437	1.2e-05	1.2e-05	1.2e-05	1.2e-05	0.589493	1.2e-05	1.2e-05
